# Supplementary material for: Exogenous sodium diethyldithiocarbamate, a Jasmonic acid biosynthesis inhibitor, induced resistance to powdery mildew in wheat
Source: Plant Direct. 2020 Apr 9;4(4):e00212. doi: 10.1002/pld3.212 (PMC7146025; doi:10.1002/pld3.212)
Supplement: Supplementary file 6 — Table S5 [file PLD3-4-e00212-s006.xlsx]

## Sheet: Sheet1
Table S5 The genes up-regulated by DIECA treatment.
	DIECA-treated leaf samples			Water-treated leaf samples
#ID	D01	D02	D03	H01	H02	H03	FDR	log2FC	regulated	COG_class	COG_class_annotation	GO_annotation	KEGG_annotation	KEGG_pathway_annotation	KOG_class	KOG_class_annotation	Pfam_annotation	Swissprot_annotation	eggNOG_class	eggNOG_class_annotation	NR_annotation	GO_second_level_annotation
Triticum_aestivum_newGene_13345	0.907498	0.860437	1.31978	0.14198	0.0420704	0.041289	2.6e-19	3.85376	up	--	--	--	--	--	--	--	--	--	--	--	--	--
TraesCS2A01G532700	25.6105	28.923	23.9162	3.30604	3.98125	5.1951	4.2e-18	2.66938	up	--	--	--	--	--	--	--	Wound-induced protein	--	--	--	--	--
Triticum_aestivum_newGene_12138	2.41862	0.557798	1.92006	0	0	0	2.39e-09	Infinity	up	--	--	--	--	--	--	--	--	--	--	--	--	--
Triticum_aestivum_newGene_771	2.09805	0.824496	2.38036	0	0	0	1.51e-07	Infinity	up	--	--	--	--	--	--	--	--	--	--	--	--	--
Triticum_aestivum_newGene_6040	12.2216	7.42979	12.4459	3.10548	2.33366	2.94729	8.47e-06	1.93225	up	--	--	--	--	--	--	--	--	--	--	--	--	--
Triticum_aestivum_newGene_16714	2.30434	3.31647	4.16697	0	0	0	0.000984	Infinity	up	--	--	--	--	--	--	--	--	--	--	--	--	--
Triticum_aestivum_newGene_13469	0.45732	0.47669	0.522852	0.180269	0.147141	0.240939	0.00127406	1.26624	up	--	--	--	--	--	--	--	--	--	--	--	--	--
TraesCS6D01G302300	2.53895	4.30621	2.96881	0.273319	0.190157	0.131692	1.44e-09	4.18241	up	[C]	Energy production and conversion	Cellular Component: mitochondrion (GO:0005739);; Molecular Function: FMN binding (GO:0010181);; Molecular Function: oxidoreductase activity (GO:0016491);; Biological Process: oxylipin biosynthetic process (GO:0031408);; Biological Process: oxidation-reduction process (GO:0055114);;	K05894|0|bdi:100828447|putative 12-oxophytodienoate reductase 11; K05894 12-oxophytodienoic acid reductase [EC:1.3.1.42] (A)	alpha-Linolenic acid metabolism (ko00592)	[CR]	Energy production and conversion;; General function prediction only	NADH:flavin oxidoreductase / NADH oxidase family	Putative 12-oxophytodienoate reductase 11 GN=OPR11 OS=Oryza sativa subsp. japonica (Rice) PE=2 SV=1	C	Energy production and conversion	12-oxophytodienoate reductase 2 [Aegilops tauschii]	cellular component: cell (GO:0005623);; cellular component: organelle (GO:0043226);; cellular component: cell part (GO:0044464);; molecular function: binding (GO:0005488);; biological process: metabolic process (GO:0008152);; molecular function: catalytic activity (GO:0003824);; biological process: cellular process (GO:0009987);; biological process: single-organism process (GO:0044699)
TraesCS6B01G353200	4.31575	6.03853	2.46858	0.22584	0.375488	0.172902	0.000146	4.08851	up	[C]	Energy production and conversion	Cellular Component: mitochondrion (GO:0005739);; Molecular Function: FMN binding (GO:0010181);; Molecular Function: oxidoreductase activity (GO:0016491);; Biological Process: oxylipin biosynthetic process (GO:0031408);; Biological Process: oxidation-reduction process (GO:0055114);;	K05894|0|bdi:100828447|putative 12-oxophytodienoate reductase 11; K05894 12-oxophytodienoic acid reductase [EC:1.3.1.42] (A)	alpha-Linolenic acid metabolism (ko00592)	[CR]	Energy production and conversion;; General function prediction only	NADH:flavin oxidoreductase / NADH oxidase family	Putative 12-oxophytodienoate reductase 11 GN=OPR11 OS=Oryza sativa subsp. japonica (Rice) PE=2 SV=1	C	Energy production and conversion	12-oxophytodienoate reductase 2 [Aegilops tauschii]	cellular component: cell (GO:0005623);; cellular component: organelle (GO:0043226);; cellular component: cell part (GO:0044464);; molecular function: binding (GO:0005488);; biological process: metabolic process (GO:0008152);; molecular function: catalytic activity (GO:0003824);; biological process: cellular process (GO:0009987);; biological process: single-organism process (GO:0044699)
TraesCS7B01G400300	11.9206	15.5072	12.7099	5.28771	5.15129	4.33785	6.61e-10	1.42065	up	--	--	--	--	--	--	--	Transferase family	3&apos;-N-debenzoyl-2&apos;-deoxytaxol N-benzoyltransferase GN=TAX10 OS=Taxus canadensis (Canadian yew) PE=1 SV=1	S	Function unknown	3&apos;-N-debenzoyl-2&apos;-deoxytaxol N-benzoyltransferase [Aegilops tauschii]	--
TraesCS4B01G270100	6.87632	9.6954	7.81446	1.21371	2.75453	1.93773	5.55e-13	2.06528	up	[HC]	Coenzyme transport and metabolism;; Energy production and conversion	Molecular Function: monooxygenase activity (GO:0004497);; Biological Process: oxidation-reduction process (GO:0055114);;	--	--	[CR]	Energy production and conversion;; General function prediction only	FAD binding domain;; Lycopene cyclase protein;; FAD dependent oxidoreductase;; FAD binding domain;; NAD(P)-binding Rossmann-like domain;; Thi4 family	Zeaxanthin epoxidase, chloroplastic (Precursor) GN=ZEP OS=Oncidium hybrid cultivar (Orchid) PE=2 SV=1	C	Energy production and conversion	3-hydroxybenzoate 6-hydroxylase 1 [Aegilops tauschii]	biological process: metabolic process (GO:0008152);; biological process: single-organism process (GO:0044699);; molecular function: catalytic activity (GO:0003824)
TraesCS4A01G037000	21.2778	26.5464	19.7084	9.67409	10.9888	12.0297	0.000313	1.02765	up	[HC]	Coenzyme transport and metabolism;; Energy production and conversion	Molecular Function: monooxygenase activity (GO:0004497);; Biological Process: oxidation-reduction process (GO:0055114);;	--	--	[CR]	Energy production and conversion;; General function prediction only	FAD binding domain;; Lycopene cyclase protein;; FAD binding domain;; NAD(P)-binding Rossmann-like domain;; Glucose inhibited division protein A;; Thi4 family	Zeaxanthin epoxidase, chloroplastic (Precursor) GN=ZEP OS=Oncidium hybrid cultivar (Orchid) PE=2 SV=1	C	Energy production and conversion	3-hydroxybenzoate 6-hydroxylase 1 [Aegilops tauschii]	biological process: metabolic process (GO:0008152);; biological process: single-organism process (GO:0044699);; molecular function: catalytic activity (GO:0003824)
TraesCS2A01G073800	0.169097	0.192759	0.0777016	0	0	0	0.00783495	Infinity	up	--	--	Molecular Function: nucleic acid binding (GO:0003676);; Molecular Function: 5'-3' exoribonuclease activity (GO:0004534);; Cellular Component: nucleus (GO:0005634);; Molecular Function: zinc ion binding (GO:0008270);; Biological Process: miRNA catabolic process (GO:0010587);;	K12619|0|bdi:100835512|5'-3' exoribonuclease 3; K12619 5'-3' exoribonuclease 2 [EC:3.1.13.-] (A)	Ribosome biogenesis in eukaryotes (ko03008);; RNA degradation (ko03018)	[LA]	Replication, recombination and repair;; RNA processing and modification	XRN 5'-3' exonuclease N-terminus	5&apos;-3&apos; exoribonuclease 3 GN=XRN3 OS=Arabidopsis thaliana (Mouse-ear cress) PE=2 SV=1	A	RNA processing and modification	5&apos;-3&apos; exoribonuclease 3 [Aegilops tauschii]	molecular function: binding (GO:0005488);; biological process: metabolic process (GO:0008152);; biological process: cellular process (GO:0009987);; molecular function: catalytic activity (GO:0003824);; cellular component: cell (GO:0005623);; cellular component: organelle (GO:0043226);; cellular component: cell part (GO:0044464)
TraesCS7D01G114200	1.26407	1.25671	1.2993	0.289043	0.185279	0.245891	3.59e-28	2.33125	up	[V]	Defense mechanisms	Molecular Function: ATP binding (GO:0005524);; Cellular Component: plasma membrane (GO:0005886);; Biological Process: ATP catabolic process (GO:0006200);; Cellular Component: integral component of membrane (GO:0016021);; Molecular Function: ATPase activity, coupled to transmembrane movement of substances (GO:0042626);; Biological Process: transmembrane transport (GO:0055085);;	--	--	[Q]	Secondary metabolites biosynthesis, transport and catabolism	ABC transporter;; ABC transporter transmembrane region;; AAA domain;; P-loop containing region of AAA domain;; Type II/IV secretion system protein;; Miro-like protein;; 50S ribosome-binding GTPase	ABC transporter C family member 10 GN=F17J16.190 OS=Arabidopsis thaliana (Mouse-ear cress) PE=2 SV=2	Q	Secondary metabolites biosynthesis, transport and catabolism	ABC transporter C family member 10 [Aegilops tauschii]	molecular function: binding (GO:0005488);; cellular component: cell (GO:0005623);; cellular component: membrane (GO:0016020);; cellular component: cell part (GO:0044464);; biological process: metabolic process (GO:0008152);; biological process: cellular process (GO:0009987);; biological process: single-organism process (GO:0044699);; cellular component: membrane part (GO:0044425);; biological pro…
TraesCS7A01G118900	1.95657	1.95417	1.88667	0.574327	0.677342	0.516553	1.59e-20	1.68732	up	[V]	Defense mechanisms	Molecular Function: ATP binding (GO:0005524);; Cellular Component: plasma membrane (GO:0005886);; Biological Process: ATP catabolic process (GO:0006200);; Cellular Component: integral component of membrane (GO:0016021);; Molecular Function: ATPase activity, coupled to transmembrane movement of substances (GO:0042626);; Biological Process: transmembrane transport (GO:0055085);;	--	--	[Q]	Secondary metabolites biosynthesis, transport and catabolism	ABC transporter;; ABC transporter transmembrane region;; AAA domain;; Type II/IV secretion system protein;; P-loop containing region of AAA domain;; Miro-like protein;; 50S ribosome-binding GTPase	ABC transporter C family member 10 GN=F17J16.190 OS=Arabidopsis thaliana (Mouse-ear cress) PE=2 SV=2	Q	Secondary metabolites biosynthesis, transport and catabolism	ABC transporter C family member 10 [Aegilops tauschii]	molecular function: binding (GO:0005488);; cellular component: cell (GO:0005623);; cellular component: membrane (GO:0016020);; cellular component: cell part (GO:0044464);; biological process: metabolic process (GO:0008152);; biological process: cellular process (GO:0009987);; biological process: single-organism process (GO:0044699);; cellular component: membrane part (GO:0044425);; biological pro…
TraesCS7A01G118800	2.50893	2.40241	2.13982	0.753236	1.02942	0.939509	5.74e-14	1.30573	up	[V]	Defense mechanisms	Molecular Function: ATP binding (GO:0005524);; Cellular Component: plasma membrane (GO:0005886);; Biological Process: ATP catabolic process (GO:0006200);; Cellular Component: integral component of membrane (GO:0016021);; Molecular Function: ATPase activity, coupled to transmembrane movement of substances (GO:0042626);; Biological Process: transmembrane transport (GO:0055085);;	--	--	[Q]	Secondary metabolites biosynthesis, transport and catabolism	ABC transporter;; ABC transporter transmembrane region;; AAA domain;; P-loop containing region of AAA domain;; Type II/IV secretion system protein;; Miro-like protein;; 50S ribosome-binding GTPase	ABC transporter C family member 10 GN=F17J16.190 OS=Arabidopsis thaliana (Mouse-ear cress) PE=2 SV=2	Q	Secondary metabolites biosynthesis, transport and catabolism	ABC transporter C family member 10 [Aegilops tauschii]	molecular function: binding (GO:0005488);; cellular component: cell (GO:0005623);; cellular component: membrane (GO:0016020);; cellular component: cell part (GO:0044464);; biological process: metabolic process (GO:0008152);; biological process: cellular process (GO:0009987);; biological process: single-organism process (GO:0044699);; cellular component: membrane part (GO:0044425);; biological pro…
Triticum_aestivum_newGene_16100	2.53427	1.61491	3.46174	0.828511	0.321647	0.201565	0.00408971	2.53439	up	--	--	Molecular Function: ATP binding (GO:0005524);; Cellular Component: plasma membrane (GO:0005886);; Biological Process: ATP catabolic process (GO:0006200);; Cellular Component: integral component of membrane (GO:0016021);; Molecular Function: ATPase activity, coupled to transmembrane movement of substances (GO:0042626);; Biological Process: transmembrane transport (GO:0055085);;	--	--	--	--	--	ABC transporter C family member 10 GN=F17J16.190 OS=Arabidopsis thaliana (Mouse-ear cress) PE=2 SV=2	Q	Secondary metabolites biosynthesis, transport and catabolism	ABC transporter C family member 10 [Aegilops tauschii]	molecular function: binding (GO:0005488);; cellular component: cell (GO:0005623);; cellular component: membrane (GO:0016020);; cellular component: cell part (GO:0044464);; biological process: metabolic process (GO:0008152);; biological process: cellular process (GO:0009987);; biological process: single-organism process (GO:0044699);; cellular component: membrane part (GO:0044425);; biological pro…
TraesCS6D01G082300	0.962579	0.822779	1.15028	0.24654	0.0511743	0.177133	2.23e-10	2.49742	up	[I]	Lipid transport and metabolism	Cellular Component: plastoglobule (GO:0010287);; Molecular Function: transferase activity, transferring acyl groups other than amino-acyl groups (GO:0016747);; Biological Process: single-organism metabolic process (GO:0044710);; Biological Process: organic substance metabolic process (GO:0071704);;	--	--	--	--	Diacylglycerol acyltransferase	Acyltransferase-like protein At1g54570, chloroplastic (Precursor) GN=At1g54570 OS=Arabidopsis thaliana (Mouse-ear cress) PE=2 SV=1	I	Lipid transport and metabolism	Acyltransferase-like protein [Aegilops tauschii]	cellular component: cell (GO:0005623);; cellular component: organelle (GO:0043226);; cellular component: organelle part (GO:0044422);; cellular component: cell part (GO:0044464);; biological process: metabolic process (GO:0008152);; molecular function: catalytic activity (GO:0003824);; biological process: single-organism process (GO:0044699)
TraesCS4B01G006800	15.112	11.7634	24.9925	3.59697	4.87602	1.76953	0.00472063	2.29678	up	--	--	Biological Process: mitochondrial genome maintenance (GO:0000002);; Biological Process: DNA replication (GO:0006260);; Biological Process: DNA repair (GO:0006281);; Biological Process: DNA recombination (GO:0006310);; Biological Process: regulation of transcription, DNA-templated (GO:0006355);; Biological Process: cell cycle (GO:0007049);; Biological Process: gene silencing (GO:0016458);; Biologi…	K13356|0|bdi:100827426|probable fatty acyl-CoA reductase 4; K13356 fatty acyl-CoA reductase [EC:1.2.1.-] (A)	Cutin, suberine and wax biosynthesis (ko00073);; Peroxisome (ko04146)	[I]	Lipid transport and metabolism	Male sterility protein;; Male sterility protein;; NAD dependent epimerase/dehydratase family;; 3-beta hydroxysteroid dehydrogenase/isomerase family	Probable fatty acyl-CoA reductase 5 GN=FAR5 OS=Arabidopsis thaliana (Mouse-ear cress) PE=2 SV=1	I	Lipid transport and metabolism	alcohol-forming fatty acyl-coenzyme A reductase [Triticum aestivum]	biological process: cellular process (GO:0009987);; biological process: cellular component organization or biogenesis (GO:0071840);; biological process: metabolic process (GO:0008152);; biological process: single-organism process (GO:0044699);; biological process: response to stimulus (GO:0050896);; biological process: biological regulation (GO:0065007);; cellular component: cell (GO:0005623);; c…
TraesCS2B01G459300	1.97236	3.57008	2.82409	0.824416	0.945914	0.887417	0.00915473	1.64757	up	--	--	Cellular Component: mitochondrion (GO:0005739);; Molecular Function: alternative oxidase activity (GO:0009916);; Cellular Component: integral component of membrane (GO:0016021);; Biological Process: electron transport chain (GO:0022900);; Molecular Function: metal ion binding (GO:0046872);; Cellular Component: respiratory chain (GO:0070469);;	K17893|0|bdi:100830584|ubiquinol oxidase 2, mitochondrial-like; K17893 ubiquinol oxidase [EC:1.10.3.11] (A)	--	--	--	Alternative oxidase	Ubiquinol oxidase 1a, mitochondrial (Precursor) GN=MCB17.11 OS=Arabidopsis thaliana (Mouse-ear cress) PE=1 SV=2	C	Energy production and conversion	alternative oxidase [Triticum aestivum]	cellular component: cell (GO:0005623);; cellular component: organelle (GO:0043226);; cellular component: cell part (GO:0044464);; biological process: metabolic process (GO:0008152);; biological process: single-organism process (GO:0044699);; molecular function: catalytic activity (GO:0003824);; cellular component: membrane (GO:0016020);; cellular component: membrane part (GO:0044425);; biological…
TraesCS7A01G489000	6.92777	5.92808	8.58226	2.57912	2.37062	1.40538	1.11e-07	1.77431	up	--	--	Molecular Function: aspartic-type endopeptidase activity (GO:0004190);; Biological Process: proteolysis (GO:0006508);; Cellular Component: cytoplasmic membrane-bounded vesicle (GO:0016023);;	--	--	[O]	Posttranslational modification, protein turnover, chaperones	Xylanase inhibitor N-terminal;; Xylanase inhibitor C-terminal;; Eukaryotic aspartyl protease	Protein ASPARTIC PROTEASE IN GUARD CELL 2 (Precursor) GN=ASPG2 OS=Arabidopsis thaliana (Mouse-ear cress) PE=2 SV=1	O	Posttranslational modification, protein turnover, chaperones	Aspartic proteinase nepenthesin-2 [Aegilops tauschii]	biological process: metabolic process (GO:0008152);; molecular function: catalytic activity (GO:0003824);; cellular component: cell (GO:0005623);; cellular component: organelle (GO:0043226);; cellular component: cell part (GO:0044464)
TraesCS7A01G489100	5.48632	11.0862	5.71026	0.156783	0.0807268	0.15681	9.5e-07	5.89247	up	--	--	Molecular Function: aspartic-type endopeptidase activity (GO:0004190);; Biological Process: proteolysis (GO:0006508);;	--	--	[O]	Posttranslational modification, protein turnover, chaperones	Xylanase inhibitor N-terminal;; Xylanase inhibitor C-terminal;; Eukaryotic aspartyl protease	Protein ASPARTIC PROTEASE IN GUARD CELL 2 (Precursor) GN=ASPG2 OS=Arabidopsis thaliana (Mouse-ear cress) PE=2 SV=1	O	Posttranslational modification, protein turnover, chaperones	Aspartic proteinase nepenthesin-2 [Aegilops tauschii]	biological process: metabolic process (GO:0008152);; molecular function: catalytic activity (GO:0003824)
TraesCS7B01G392300	3.73453	6.15307	2.47979	0	0	0	1.7e-07	Infinity	up	--	--	Molecular Function: aspartic-type endopeptidase activity (GO:0004190);; Biological Process: proteolysis (GO:0006508);;	--	--	[O]	Posttranslational modification, protein turnover, chaperones	Xylanase inhibitor C-terminal;; Xylanase inhibitor N-terminal;; Eukaryotic aspartyl protease	Protein ASPARTIC PROTEASE IN GUARD CELL 2 (Precursor) GN=ASPG2 OS=Arabidopsis thaliana (Mouse-ear cress) PE=2 SV=1	O	Posttranslational modification, protein turnover, chaperones	Aspartic proteinase nepenthesin-2 [Triticum urartu]	biological process: metabolic process (GO:0008152);; molecular function: catalytic activity (GO:0003824)
TraesCSU01G254900	7.34914	29.0916	9.29415	0.152563	0.191442	0	0.00853854	6.97607	up	--	--	Molecular Function: aspartic-type endopeptidase activity (GO:0004190);; Biological Process: proteolysis (GO:0006508);;	--	--	[O]	Posttranslational modification, protein turnover, chaperones	Xylanase inhibitor N-terminal;; Xylanase inhibitor C-terminal;; Eukaryotic aspartyl protease	Protein ASPARTIC PROTEASE IN GUARD CELL 2 (Precursor) GN=ASPG2 OS=Arabidopsis thaliana (Mouse-ear cress) PE=2 SV=1	O	Posttranslational modification, protein turnover, chaperones	Aspartic proteinase nepenthesin-2 [Triticum urartu]	biological process: metabolic process (GO:0008152);; molecular function: catalytic activity (GO:0003824)
TraesCS3A01G483000	17.1281	28.3344	19.0235	4.67332	6.61403	2.83248	4.25e-05	2.18874	up	--	--	Biological Process: carbohydrate metabolic process (GO:0005975);; Biological Process: defense response (GO:0006952);; Molecular Function: glucan endo-1,3-beta-D-glucosidase activity (GO:0042973);;	--	--	--	--	Glycosyl hydrolases family 17	Glucan endo-1,3-beta-glucosidase GII (Precursor) OS=Hordeum vulgare (Barley) PE=1 SV=1	R	General function prediction only	beta-1,3-glucanase [Triticum aestivum]	biological process: metabolic process (GO:0008152);; biological process: response to stimulus (GO:0050896);; molecular function: catalytic activity (GO:0003824)
TraesCS5B01G294600	3.85103	5.81799	4.61182	1.1456	1.25272	0.776196	1.28e-08	2.12135	up	[G]	Carbohydrate transport and metabolism	Biological Process: carbohydrate metabolic process (GO:0005975);; Molecular Function: beta-glucosidase activity (GO:0008422);; Cellular Component: cytoplasmic membrane-bounded vesicle (GO:0016023);;	K01188|0|bdi:100824027|beta-glucosidase 31-like; K01188 beta-glucosidase [EC:3.2.1.21] (A)	Cyanoamino acid metabolism (ko00460);; Starch and sucrose metabolism (ko00500);; Phenylpropanoid biosynthesis (ko00940)	[G]	Carbohydrate transport and metabolism	Glycosyl hydrolase family 1	Beta-glucosidase 31 (Precursor) GN=OsJ_29984 OS=Oryza sativa subsp. japonica (Rice) PE=2 SV=1	G	Carbohydrate transport and metabolism	Beta-glucosidase 31 [Triticum urartu]	biological process: metabolic process (GO:0008152);; molecular function: catalytic activity (GO:0003824);; cellular component: cell (GO:0005623);; cellular component: organelle (GO:0043226);; cellular component: cell part (GO:0044464)
TraesCS5A01G295200	5.29951	8.03061	5.10811	1.35255	1.20755	1.51817	2.65e-05	2.15352	up	[G]	Carbohydrate transport and metabolism	Biological Process: carbohydrate metabolic process (GO:0005975);; Molecular Function: beta-glucosidase activity (GO:0008422);; Cellular Component: cytoplasmic membrane-bounded vesicle (GO:0016023);;	K01188|0|bdi:100824027|beta-glucosidase 31-like; K01188 beta-glucosidase [EC:3.2.1.21] (A)	Cyanoamino acid metabolism (ko00460);; Starch and sucrose metabolism (ko00500);; Phenylpropanoid biosynthesis (ko00940)	[G]	Carbohydrate transport and metabolism	Glycosyl hydrolase family 1	Beta-glucosidase 31 (Precursor) GN=OsJ_29984 OS=Oryza sativa subsp. japonica (Rice) PE=2 SV=1	G	Carbohydrate transport and metabolism	Beta-glucosidase 31 [Triticum urartu]	biological process: metabolic process (GO:0008152);; molecular function: catalytic activity (GO:0003824);; cellular component: cell (GO:0005623);; cellular component: organelle (GO:0043226);; cellular component: cell part (GO:0044464)
Triticum_aestivum_newGene_5153	49.5149	70.8823	46.2001	26.7149	24.7162	23.8768	0.00757907	1.14569	up	--	--	Molecular Function: serine-type endopeptidase inhibitor activity (GO:0004867);; Cellular Component: extracellular region (GO:0005576);; Biological Process: negative regulation of peptidase activity (GO:0010466);;	--	--	--	--	Bowman-Birk serine protease inhibitor family	Bowman-Birk type trypsin inhibitor GN=BBBI OS=Hordeum vulgare (Barley) PE=1 SV=1	R	General function prediction only	Bowman-Birk type trypsin inhibitor [Triticum urartu]	biological process: biological regulation (GO:0065007);; molecular function: enzyme regulator activity (GO:0030234);; cellular component: extracellular region (GO:0005576)
TraesCS6B01G056800	83.5419	98.9186	86.6288	40.7704	30.9974	33.2744	1.26e-15	1.35714	up	[P]	Inorganic ion transport and metabolism	Molecular Function: catalase activity (GO:0004096);; Cellular Component: cell wall (GO:0005618);; Cellular Component: mitochondrion (GO:0005739);; Cellular Component: vacuole (GO:0005773);; Cellular Component: plasma membrane (GO:0005886);; Cellular Component: plasmodesma (GO:0009506);; Cellular Component: glyoxysome (GO:0009514);; Cellular Component: chloroplast stroma (GO:0009570);; Biological …	K03781|0|bdi:100846426|catalase isozyme 2; K03781 catalase [EC:1.11.1.6] (A)	Tryptophan metabolism (ko00380);; Glyoxylate and dicarboxylate metabolism (ko00630);; Peroxisome (ko04146)	[P]	Inorganic ion transport and metabolism	Catalase;; Catalase-related immune-responsive	Catalase isozyme 2 GN=CAT2 OS=Hordeum vulgare (Barley) PE=2 SV=1	P	Inorganic ion transport and metabolism	catalase [Triticum aestivum]	biological process: metabolic process (GO:0008152);; biological process: single-organism process (GO:0044699);; molecular function: catalytic activity (GO:0003824);; molecular function: antioxidant activity (GO:0016209);; cellular component: cell (GO:0005623);; cellular component: cell part (GO:0044464);; cellular component: organelle (GO:0043226);; cellular component: membrane (GO:0016020);; cel…
TraesCS6D01G127700	6.18708	9.14552	6.46788	0.71048	0.122637	0.454154	1.7e-13	4.10008	up	[O]	Posttranslational modification, protein turnover, chaperones	Molecular Function: glutathione transferase activity (GO:0004364);; Cellular Component: chloroplast (GO:0009507);; Biological Process: de-etiolation (GO:0009704);; Biological Process: response to cadmium ion (GO:0046686);; Biological Process: lateral root development (GO:0048527);; Biological Process: response to growth hormone (GO:0060416);; Biological Process: response to karrikin (GO:0080167);;	K00799|1.0278e-94|bdi:100843120|probable glutathione S-transferase GSTU6; K00799 glutathione S-transferase [EC:2.5.1.18] (A)	Glutathione metabolism (ko00480)	[O]	Posttranslational modification, protein turnover, chaperones	Glutathione S-transferase, N-terminal domain;; Glutathione S-transferase, N-terminal domain;; Glutathione S-transferase, N-terminal domain;; Glutathione S-transferase, C-terminal domain;; Glutathione S-transferase, C-terminal domain	Probable glutathione S-transferase GSTU6 GN=OSJNBb0038A07.2 OS=Oryza sativa subsp. japonica (Rice) PE=2 SV=2	O	Posttranslational modification, protein turnover, chaperones	Chain A, The Structure Of A Tau Class Glutathione S-Transferase From Wheat, Active In Herbicide Detoxification	biological process: metabolic process (GO:0008152);; molecular function: catalytic activity (GO:0003824);; cellular component: cell (GO:0005623);; cellular component: organelle (GO:0043226);; cellular component: cell part (GO:0044464);; biological process: response to stimulus (GO:0050896);; biological process: multicellular organismal process (GO:0032501);; biological process: developmental proc…
TraesCS4B01G175400	7.86452	7.9598	9.94654	3.26955	3.64865	3.36167	0.00103843	1.31604	up	[O]	Posttranslational modification, protein turnover, chaperones	--	--	--	[O]	Posttranslational modification, protein turnover, chaperones	DnaJ domain	Chaperone protein dnaJ 20, chloroplastic (Precursor) GN=F18A5.220 OS=Arabidopsis thaliana (Mouse-ear cress) PE=1 SV=2	O	Posttranslational modification, protein turnover, chaperones	Chaperone protein dnaJ 20, chloroplastic [Aegilops tauschii]	--
TraesCS1A01G203600	29.7371	22.9219	25.0234	7.89428	5.21662	7.12178	1.99e-21	1.89153	up	[R]	General function prediction only	Biological Process: polysaccharide catabolic process (GO:0000272);; Molecular Function: chitinase activity (GO:0004568);; Biological Process: chitin catabolic process (GO:0006032);; Cellular Component: cytoplasmic membrane-bounded vesicle (GO:0016023);; Biological Process: cell wall macromolecule catabolic process (GO:0016998);; Biological Process: response to other organism (GO:0051707);;	--	--	[R]	General function prediction only	Chitinase class I	Chitinase 8 (Precursor) OS=Oryza sativa subsp. japonica (Rice) PE=2 SV=1	G	Carbohydrate transport and metabolism	Chitinase 8 [Aegilops tauschii]	biological process: metabolic process (GO:0008152);; molecular function: catalytic activity (GO:0003824);; cellular component: cell (GO:0005623);; cellular component: organelle (GO:0043226);; cellular component: cell part (GO:0044464);; biological process: cellular process (GO:0009987);; biological process: response to stimulus (GO:0050896);; biological process: multi-organism process (GO:0051704)
TraesCS5B01G403700	15.9538	23.2789	16.4924	1.05525	0.587941	0.953289	7.72e-19	4.46241	up	[R]	General function prediction only	Biological Process: polysaccharide catabolic process (GO:0000272);; Molecular Function: chitinase activity (GO:0004568);; Biological Process: chitin catabolic process (GO:0006032);; Cellular Component: cytoplasmic membrane-bounded vesicle (GO:0016023);; Biological Process: cell wall macromolecule catabolic process (GO:0016998);; Biological Process: response to other organism (GO:0051707);;	--	--	[R]	General function prediction only	Chitinase class I	Chitinase 8 (Precursor) OS=Oryza sativa subsp. japonica (Rice) PE=2 SV=1	G	Carbohydrate transport and metabolism	Chitinase 8 [Aegilops tauschii]	biological process: metabolic process (GO:0008152);; molecular function: catalytic activity (GO:0003824);; cellular component: cell (GO:0005623);; cellular component: organelle (GO:0043226);; cellular component: cell part (GO:0044464);; biological process: cellular process (GO:0009987);; biological process: response to stimulus (GO:0050896);; biological process: multi-organism process (GO:0051704)
TraesCS1D01G207000	11.555	8.24373	11.1405	2.69326	4.20538	1.8804	3.57e-07	1.78443	up	[R]	General function prediction only	Biological Process: polysaccharide catabolic process (GO:0000272);; Molecular Function: chitinase activity (GO:0004568);; Biological Process: chitin catabolic process (GO:0006032);; Cellular Component: cytoplasmic membrane-bounded vesicle (GO:0016023);; Biological Process: cell wall macromolecule catabolic process (GO:0016998);; Biological Process: response to other organism (GO:0051707);;	--	--	[R]	General function prediction only	Chitinase class I	Chitinase 8 (Precursor) OS=Oryza sativa subsp. japonica (Rice) PE=2 SV=1	G	Carbohydrate transport and metabolism	Chitinase 8 [Aegilops tauschii]	biological process: metabolic process (GO:0008152);; molecular function: catalytic activity (GO:0003824);; cellular component: cell (GO:0005623);; cellular component: organelle (GO:0043226);; cellular component: cell part (GO:0044464);; biological process: cellular process (GO:0009987);; biological process: response to stimulus (GO:0050896);; biological process: multi-organism process (GO:0051704)
TraesCS1D01G207100	17.1139	10.8841	14.6369	5.41558	5.65014	3.42077	5.02e-05	1.53863	up	[R]	General function prediction only	Biological Process: polysaccharide catabolic process (GO:0000272);; Molecular Function: chitinase activity (GO:0004568);; Biological Process: chitin catabolic process (GO:0006032);; Cellular Component: cytoplasmic membrane-bounded vesicle (GO:0016023);; Biological Process: cell wall macromolecule catabolic process (GO:0016998);; Biological Process: response to other organism (GO:0051707);;	--	--	[R]	General function prediction only	Chitinase class I	Chitinase 8 (Precursor) OS=Oryza sativa subsp. japonica (Rice) PE=2 SV=1	G	Carbohydrate transport and metabolism	Chitinase 8 [Aegilops tauschii]	biological process: metabolic process (GO:0008152);; molecular function: catalytic activity (GO:0003824);; cellular component: cell (GO:0005623);; cellular component: organelle (GO:0043226);; cellular component: cell part (GO:0044464);; biological process: cellular process (GO:0009987);; biological process: response to stimulus (GO:0050896);; biological process: multi-organism process (GO:0051704)
TraesCS5D01G408200	2.03851	5.04574	2.44516	0	0	0	0.000188	Infinity	up	[R]	General function prediction only	Biological Process: polysaccharide catabolic process (GO:0000272);; Molecular Function: chitinase activity (GO:0004568);; Biological Process: chitin catabolic process (GO:0006032);; Cellular Component: cytoplasmic membrane-bounded vesicle (GO:0016023);; Biological Process: cell wall macromolecule catabolic process (GO:0016998);; Biological Process: response to other organism (GO:0051707);;	--	--	[R]	General function prediction only	Chitinase class I	Chitinase 8 (Precursor) OS=Oryza sativa subsp. japonica (Rice) PE=2 SV=1	G	Carbohydrate transport and metabolism	Chitinase 8 [Aegilops tauschii]	biological process: metabolic process (GO:0008152);; molecular function: catalytic activity (GO:0003824);; cellular component: cell (GO:0005623);; cellular component: organelle (GO:0043226);; cellular component: cell part (GO:0044464);; biological process: cellular process (GO:0009987);; biological process: response to stimulus (GO:0050896);; biological process: multi-organism process (GO:0051704)
TraesCS2B01G369100	7.93441	7.60217	7.52652	4.24953	2.77929	0.737898	0.00011	1.54549	up	--	--	Molecular Function: chitinase activity (GO:0004568);; Cellular Component: cell wall (GO:0005618);; Biological Process: carbohydrate metabolic process (GO:0005975);; Biological Process: chitin catabolic process (GO:0006032);; Molecular Function: chitin binding (GO:0008061);; Cellular Component: cytoplasmic membrane-bounded vesicle (GO:0016023);; Biological Process: cell wall macromolecule cataboli…	K01183|8.59533e-122|bdi:100841292|chitinase 5-like; K01183 chitinase [EC:3.2.1.14] (A)	Amino sugar and nucleotide sugar metabolism (ko00520)	[R]	General function prediction only	Chitinase class I;; Chitin recognition protein	Chitinase 5 (Precursor) OS=Oryza sativa subsp. japonica (Rice) PE=2 SV=1	G	Carbohydrate transport and metabolism	chitinase IV precursor [Triticum aestivum]	biological process: metabolic process (GO:0008152);; molecular function: catalytic activity (GO:0003824);; cellular component: cell (GO:0005623);; cellular component: cell part (GO:0044464);; molecular function: binding (GO:0005488);; cellular component: organelle (GO:0043226);; biological process: cellular process (GO:0009987)
TraesCS2D01G107900	43.7382	69.0355	37.8244	2.39635	2.26549	1.89514	2.1e-09	4.53662	up	--	--	Molecular Function: peroxidase activity (GO:0004601);; Cellular Component: extracellular region (GO:0005576);; Molecular Function: heme binding (GO:0020037);; Biological Process: hydrogen peroxide catabolic process (GO:0042744);; Molecular Function: metal ion binding (GO:0046872);; Biological Process: oxidation-reduction process (GO:0055114);;	K00430|2.53553e-153|bdi:100834256|peroxidase-like; K00430 peroxidase [EC:1.11.1.7] (A)	Phenylalanine metabolism (ko00360);; Phenylpropanoid biosynthesis (ko00940)	--	--	Peroxidase	Peroxidase (Precursor) OS=Triticum aestivum (Wheat) PE=2 SV=1	G	Carbohydrate transport and metabolism	class III peroxidase [Triticum aestivum]	biological process: metabolic process (GO:0008152);; biological process: single-organism process (GO:0044699);; molecular function: catalytic activity (GO:0003824);; molecular function: antioxidant activity (GO:0016209);; cellular component: extracellular region (GO:0005576);; molecular function: binding (GO:0005488);; biological process: cellular process (GO:0009987);; biological process: respon…
TraesCS3D01G022100	8.4708	6.49748	6.95541	0.439367	1.45049	0.7398	1.22e-20	3.07433	up	--	--	Biological Process: phosphate-containing compound metabolic process (GO:0006796);; Cellular Component: plastid (GO:0009536);; Biological Process: organophosphate metabolic process (GO:0019637);; Biological Process: small molecule metabolic process (GO:0044281);;	--	--	--	--	--	--	S	Function unknown	conserved hypothetical protein, expressed [Triticum aestivum]	biological process: metabolic process (GO:0008152);; biological process: cellular process (GO:0009987);; cellular component: cell (GO:0005623);; cellular component: organelle (GO:0043226);; cellular component: cell part (GO:0044464);; biological process: single-organism process (GO:0044699)
TraesCS3D01G022000	3.83938	3.74305	4.09506	0	0	0	1.2e-08	Infinity	up	--	--	Biological Process: pentose-phosphate shunt (GO:0006098);; Cellular Component: chloroplast (GO:0009507);; Biological Process: thylakoid membrane organization (GO:0010027);; Biological Process: myo-inositol hexakisphosphate biosynthetic process (GO:0010264);;	--	--	--	--	--	--	S	Function unknown	conserved hypothetical protein, expressed [Triticum aestivum]	biological process: metabolic process (GO:0008152);; biological process: cellular process (GO:0009987);; biological process: single-organism process (GO:0044699);; cellular component: cell (GO:0005623);; cellular component: organelle (GO:0043226);; cellular component: cell part (GO:0044464);; biological process: cellular component organization or biogenesis (GO:0071840)
TraesCS4A01G347500	0.743489	0.583727	1.11535	0.386977	0.236518	0.557639	2.99e-06	1.63555	up	--	--	Molecular Function: transferase activity, transferring phosphorus-containing groups (GO:0016772);;	K04733|3.50261e-53|bdi:100821435|	--	--	--	Protein tyrosine kinase;; Protein kinase domain	Cysteine-rich receptor-like protein kinase 29 (Precursor) GN=CRK29 OS=Arabidopsis thaliana (Mouse-ear cress) PE=2 SV=1	U	Intracellular trafficking, secretion, and vesicular transport	Cysteine-rich receptor-like protein kinase 41 [Aegilops tauschii]	biological process: metabolic process (GO:0008152);; molecular function: catalytic activity (GO:0003824)
TraesCS5D01G407500	19.9665	21.9961	21.7035	3.94878	4.84526	2.26162	1.49e-45	2.5009	up	[Q]	Secondary metabolites biosynthesis, transport and catabolism	Molecular Function: monooxygenase activity (GO:0004497);; Molecular Function: iron ion binding (GO:0005506);; Molecular Function: electron carrier activity (GO:0009055);; Cellular Component: cytoplasmic membrane-bounded vesicle (GO:0016023);; Molecular Function: oxidoreductase activity, acting on paired donors, with incorporation or reduction of molecular oxygen (GO:0016705);; Molecular Function:…	--	--	[Q]	Secondary metabolites biosynthesis, transport and catabolism	Cytochrome P450	Isoflavone 2&apos;-hydroxylase GN=CYP81E1 OS=Glycyrrhiza echinata (Licorice) PE=1 SV=2	Q	Secondary metabolites biosynthesis, transport and catabolism	cytochrome P450 [Triticum aestivum]	biological process: metabolic process (GO:0008152);; biological process: single-organism process (GO:0044699);; molecular function: catalytic activity (GO:0003824);; molecular function: binding (GO:0005488);; molecular function: electron carrier activity (GO:0009055);; cellular component: cell (GO:0005623);; cellular component: organelle (GO:0043226);; cellular component: cell part (GO:0044464);;…
TraesCS5D01G407400	17.8636	22.8691	16.2887	5.86786	3.84434	5.58453	5.48e-08	1.88949	up	[Q]	Secondary metabolites biosynthesis, transport and catabolism	Molecular Function: monooxygenase activity (GO:0004497);; Molecular Function: iron ion binding (GO:0005506);; Molecular Function: electron carrier activity (GO:0009055);; Cellular Component: cytoplasmic membrane-bounded vesicle (GO:0016023);; Molecular Function: oxidoreductase activity, acting on paired donors, with incorporation or reduction of molecular oxygen (GO:0016705);; Molecular Function:…	--	--	[Q]	Secondary metabolites biosynthesis, transport and catabolism	Cytochrome P450	Isoflavone 2&apos;-hydroxylase GN=CYP81E1 OS=Glycyrrhiza echinata (Licorice) PE=1 SV=2	Q	Secondary metabolites biosynthesis, transport and catabolism	cytochrome P450 [Triticum aestivum]	biological process: metabolic process (GO:0008152);; biological process: single-organism process (GO:0044699);; molecular function: catalytic activity (GO:0003824);; molecular function: binding (GO:0005488);; molecular function: electron carrier activity (GO:0009055);; cellular component: cell (GO:0005623);; cellular component: organelle (GO:0043226);; cellular component: cell part (GO:0044464);;…
TraesCS7D01G080400	1.45862	1.05425	1.60196	0.183376	0.267394	0.140156	1.24e-06	2.83872	up	[Q]	Secondary metabolites biosynthesis, transport and catabolism	Molecular Function: monooxygenase activity (GO:0004497);; Molecular Function: iron ion binding (GO:0005506);; Molecular Function: electron carrier activity (GO:0009055);; Molecular Function: oxidoreductase activity, acting on paired donors, with incorporation or reduction of molecular oxygen (GO:0016705);; Molecular Function: heme binding (GO:0020037);; Biological Process: oxidation-reduction pro…	--	--	[Q]	Secondary metabolites biosynthesis, transport and catabolism	Cytochrome P450	4-hydroxyphenylacetaldehyde oxime monooxygenase GN=CYP71E1 OS=Sorghum bicolor (Sorghum) PE=2 SV=1	Q	Secondary metabolites biosynthesis, transport and catabolism	cytochrome P450 [Triticum aestivum]	biological process: metabolic process (GO:0008152);; biological process: single-organism process (GO:0044699);; molecular function: catalytic activity (GO:0003824);; molecular function: binding (GO:0005488);; molecular function: electron carrier activity (GO:0009055)
TraesCS2B01G177300	0.662209	1.39361	0.680618	0.0679388	0	0	0.000191	5.3642	up	[Q]	Secondary metabolites biosynthesis, transport and catabolism	Molecular Function: monooxygenase activity (GO:0004497);; Molecular Function: iron ion binding (GO:0005506);; Molecular Function: electron carrier activity (GO:0009055);; Cellular Component: cytoplasmic membrane-bounded vesicle (GO:0016023);; Molecular Function: oxidoreductase activity, acting on paired donors, with incorporation or reduction of molecular oxygen (GO:0016705);; Molecular Function:…	--	--	[QI]	Secondary metabolites biosynthesis, transport and catabolism;; Lipid transport and metabolism	Cytochrome P450	Cytochrome P450 734A1 GN=F18A8.8 OS=Arabidopsis thaliana (Mouse-ear cress) PE=2 SV=1	Q	Secondary metabolites biosynthesis, transport and catabolism	cytochrome P450 [Triticum aestivum]	biological process: metabolic process (GO:0008152);; biological process: single-organism process (GO:0044699);; molecular function: catalytic activity (GO:0003824);; molecular function: binding (GO:0005488);; molecular function: electron carrier activity (GO:0009055);; cellular component: cell (GO:0005623);; cellular component: organelle (GO:0043226);; cellular component: cell part (GO:0044464)
TraesCS3A01G061600	0.517556	1.06931	0.779754	0	0	0	1.48e-07	Infinity	up	[Q]	Secondary metabolites biosynthesis, transport and catabolism	Molecular Function: monooxygenase activity (GO:0004497);; Molecular Function: iron ion binding (GO:0005506);; Molecular Function: electron carrier activity (GO:0009055);; Molecular Function: oxidoreductase activity, acting on paired donors, with incorporation or reduction of molecular oxygen (GO:0016705);; Molecular Function: heme binding (GO:0020037);; Biological Process: oxidation-reduction pro…	--	--	[Q]	Secondary metabolites biosynthesis, transport and catabolism	Cytochrome P450	indole-2-monooxygenase GN=CYP71C4 OS=Zea mays (Maize) PE=1 SV=1	Q	Secondary metabolites biosynthesis, transport and catabolism	Cytochrome P450 71C4 [Aegilops tauschii]	biological process: metabolic process (GO:0008152);; biological process: single-organism process (GO:0044699);; molecular function: catalytic activity (GO:0003824);; molecular function: binding (GO:0005488);; molecular function: electron carrier activity (GO:0009055)
TraesCS3D01G061500	0.669647	0.63907	0.487308	0	0	0	0.000103	Infinity	up	[Q]	Secondary metabolites biosynthesis, transport and catabolism	Molecular Function: monooxygenase activity (GO:0004497);; Molecular Function: iron ion binding (GO:0005506);; Molecular Function: electron carrier activity (GO:0009055);; Molecular Function: oxidoreductase activity, acting on paired donors, with incorporation or reduction of molecular oxygen (GO:0016705);; Molecular Function: heme binding (GO:0020037);; Biological Process: oxidation-reduction pro…	--	--	[Q]	Secondary metabolites biosynthesis, transport and catabolism	Cytochrome P450	indole-2-monooxygenase GN=CYP71C4 OS=Zea mays (Maize) PE=1 SV=1	Q	Secondary metabolites biosynthesis, transport and catabolism	Cytochrome P450 71C4 [Aegilops tauschii]	biological process: metabolic process (GO:0008152);; biological process: single-organism process (GO:0044699);; molecular function: catalytic activity (GO:0003824);; molecular function: binding (GO:0005488);; molecular function: electron carrier activity (GO:0009055)
Triticum_aestivum_newGene_15642	4.84368	4.14618	4.53316	1.79653	1.3175	1.90933	1.62e-07	1.4094	up	[Q]	Secondary metabolites biosynthesis, transport and catabolism	Molecular Function: monooxygenase activity (GO:0004497);; Molecular Function: iron ion binding (GO:0005506);; Molecular Function: electron carrier activity (GO:0009055);; Cellular Component: cytoplasmic membrane-bounded vesicle (GO:0016023);; Molecular Function: oxidoreductase activity, acting on paired donors, with incorporation or reduction of molecular oxygen (GO:0016705);; Molecular Function:…	--	--	--	--	Cytochrome P450;; Cytochrome P450	Cytochrome P450 71D7 GN=CYP71D7 OS=Solanum chacoense (Chaco potato) PE=3 SV=1	Q	Secondary metabolites biosynthesis, transport and catabolism	Cytochrome P450 71D7 [Aegilops tauschii]	biological process: metabolic process (GO:0008152);; biological process: single-organism process (GO:0044699);; molecular function: catalytic activity (GO:0003824);; molecular function: binding (GO:0005488);; molecular function: electron carrier activity (GO:0009055);; cellular component: cell (GO:0005623);; cellular component: organelle (GO:0043226);; cellular component: cell part (GO:0044464)
TraesCS2D01G031000	2.60372	1.87856	2.32594	0.525288	0.302839	0.461486	7.27e-06	2.45244	up	--	--	Cellular Component: mitochondrion (GO:0005739);; Biological Process: metabolic process (GO:0008152);; Molecular Function: trans-zeatin O-beta-D-glucosyltransferase activity (GO:0050403);; Molecular Function: cis-zeatin O-beta-D-glucosyltransferase activity (GO:0050502);;	--	--	[GC]	Carbohydrate transport and metabolism;; Energy production and conversion	UDP-glucoronosyl and UDP-glucosyl transferase	7-deoxyloganetin glucosyltransferase GN=UGT85A24 OS=Gardenia jasminoides (Cape jasmine) PE=1 SV=1	CG	Energy production and conversion;; Carbohydrate transport and metabolism	Cytokinin-O-glucosyltransferase 2 [Aegilops tauschii]	cellular component: cell (GO:0005623);; cellular component: organelle (GO:0043226);; cellular component: cell part (GO:0044464);; biological process: metabolic process (GO:0008152);; molecular function: catalytic activity (GO:0003824)
TraesCS4A01G070600	1.96449	2.61762	3.04228	0.629707	0.650377	0.381598	4.25e-05	2.18187	up	--	--	Biological Process: metabolic process (GO:0008152);; Molecular Function: transferase activity, transferring hexosyl groups (GO:0016758);;	--	--	[GC]	Carbohydrate transport and metabolism;; Energy production and conversion	UDP-glucoronosyl and UDP-glucosyl transferase	UDP-glycosyltransferase 83A1 GN=UGT83A1 OS=Arabidopsis thaliana (Mouse-ear cress) PE=2 SV=1	CG	Energy production and conversion;; Carbohydrate transport and metabolism	Cytokinin-O-glucosyltransferase 2 [Aegilops tauschii]	biological process: metabolic process (GO:0008152);; molecular function: catalytic activity (GO:0003824)
TraesCS6D01G310500	15.5626	20.8797	14.5325	6.67678	6.29701	3.68258	5.29e-05	1.60649	up	--	--	Biological Process: metabolic process (GO:0008152);; Molecular Function: trans-zeatin O-beta-D-glucosyltransferase activity (GO:0050403);; Molecular Function: cis-zeatin O-beta-D-glucosyltransferase activity (GO:0050502);;	--	--	[GC]	Carbohydrate transport and metabolism;; Energy production and conversion	UDP-glucoronosyl and UDP-glucosyl transferase	7-deoxyloganetin glucosyltransferase GN=UGT85A24 OS=Gardenia jasminoides (Cape jasmine) PE=1 SV=1	CG	Energy production and conversion;; Carbohydrate transport and metabolism	Cytokinin-O-glucosyltransferase 2 [Aegilops tauschii]	biological process: metabolic process (GO:0008152);; molecular function: catalytic activity (GO:0003824)
TraesCS4D01G227300	1.30912	1.7573	1.76638	0.505792	0.419625	0.201339	0.00120506	2.13169	up	--	--	Biological Process: metabolic process (GO:0008152);; Molecular Function: transferase activity, transferring hexosyl groups (GO:0016758);;	--	--	[GC]	Carbohydrate transport and metabolism;; Energy production and conversion	UDP-glucoronosyl and UDP-glucosyl transferase	UDP-glycosyltransferase 83A1 GN=UGT83A1 OS=Arabidopsis thaliana (Mouse-ear cress) PE=2 SV=1	CG	Energy production and conversion;; Carbohydrate transport and metabolism	Cytokinin-O-glucosyltransferase 2 [Aegilops tauschii]	biological process: metabolic process (GO:0008152);; molecular function: catalytic activity (GO:0003824)
TraesCSU01G009000	4.03336	2.90886	4.31309	0.642686	0.795245	0.783843	3.36e-13	2.35265	up	--	--	Biological Process: metabolic process (GO:0008152);; Molecular Function: transferase activity, transferring hexosyl groups (GO:0016758);;	--	--	[GC]	Carbohydrate transport and metabolism;; Energy production and conversion	UDP-glucoronosyl and UDP-glucosyl transferase	UDP-glycosyltransferase 73B4 GN=UGT73B4 OS=Arabidopsis thaliana (Mouse-ear cress) PE=2 SV=1	CG	Energy production and conversion;; Carbohydrate transport and metabolism	Cytokinin-O-glucosyltransferase 3 [Aegilops tauschii]	biological process: metabolic process (GO:0008152);; molecular function: catalytic activity (GO:0003824)
TraesCS6B01G302400	23.608	32.6558	33.9716	12.6969	16.3545	8.12418	0.000144	1.25225	up	[CHR]	Energy production and conversion;; Coenzyme transport and metabolism;; General function prediction only	Cellular Component: mitochondrion (GO:0005739);; Molecular Function: formate dehydrogenase (NAD+) activity (GO:0008863);; Cellular Component: chloroplast (GO:0009507);; Cellular Component: thylakoid (GO:0009579);; Biological Process: response to wounding (GO:0009611);; Molecular Function: oxidoreductase activity, acting on the CH-OH group of donors, NAD or NADP as acceptor (GO:0016616);; Biologic…	K00122|0|sbi:SORBI_04g030310|SORBIDRAFT_04g030310, Sb04g030310; hypothetical protein; K00122 formate dehydrogenase [EC:1.2.1.2] (A)	Glyoxylate and dicarboxylate metabolism (ko00630);; Carbon metabolism (ko01200)	[C]	Energy production and conversion	D-isomer specific 2-hydroxyacid dehydrogenase, NAD binding domain;; D-isomer specific 2-hydroxyacid dehydrogenase, catalytic domain;; NAD binding domain of 6-phosphogluconate dehydrogenase	Formate dehydrogenase 2, mitochondrial (Precursor) OS=Oryza sativa subsp. japonica (Rice) PE=2 SV=1	C	Energy production and conversion	Formate dehydrogenase 2, mitochondrial [Aegilops tauschii]	cellular component: cell (GO:0005623);; cellular component: organelle (GO:0043226);; cellular component: cell part (GO:0044464);; biological process: metabolic process (GO:0008152);; biological process: single-organism process (GO:0044699);; molecular function: catalytic activity (GO:0003824);; biological process: response to stimulus (GO:0050896);; molecular function: binding (GO:0005488)
TraesCS6D01G255200	8.54157	5.92386	14.7787	1.46062	1.38807	0.281808	0.00290852	3.24946	up	[CHR]	Energy production and conversion;; Coenzyme transport and metabolism;; General function prediction only	Cellular Component: mitochondrion (GO:0005739);; Molecular Function: formate dehydrogenase (NAD+) activity (GO:0008863);; Cellular Component: chloroplast (GO:0009507);; Cellular Component: thylakoid (GO:0009579);; Biological Process: response to wounding (GO:0009611);; Molecular Function: oxidoreductase activity, acting on the CH-OH group of donors, NAD or NADP as acceptor (GO:0016616);; Biologic…	K00122|0|sbi:SORBI_04g030310|SORBIDRAFT_04g030310, Sb04g030310; hypothetical protein; K00122 formate dehydrogenase [EC:1.2.1.2] (A)	Glyoxylate and dicarboxylate metabolism (ko00630);; Carbon metabolism (ko01200)	[C]	Energy production and conversion	D-isomer specific 2-hydroxyacid dehydrogenase, NAD binding domain;; D-isomer specific 2-hydroxyacid dehydrogenase, catalytic domain;; NAD binding domain of 6-phosphogluconate dehydrogenase	Formate dehydrogenase 2, mitochondrial (Precursor) OS=Oryza sativa subsp. japonica (Rice) PE=2 SV=1	C	Energy production and conversion	Formate dehydrogenase 2, mitochondrial [Aegilops tauschii]	cellular component: cell (GO:0005623);; cellular component: organelle (GO:0043226);; cellular component: cell part (GO:0044464);; biological process: metabolic process (GO:0008152);; biological process: single-organism process (GO:0044699);; molecular function: catalytic activity (GO:0003824);; biological process: response to stimulus (GO:0050896);; molecular function: binding (GO:0005488)
TraesCS2D01G043300	1.80853	1.44527	1.69128	0.213735	0.163235	0.323257	5.18e-26	2.81191	up	--	--	Cellular Component: integral component of membrane (GO:0016021);; Cellular Component: cytoplasmic membrane-bounded vesicle (GO:0016023);;	--	--	[TZ]	Signal transduction mechanisms;; Cytoskeleton	Formin Homology 2 Domain	Formin-like protein 18 (Precursor) GN=B1160F02.7 OS=Oryza sativa subsp. japonica (Rice) PE=2 SV=1	TZ	Signal transduction mechanisms;; Cytoskeleton	Formin-like protein 11 [Aegilops tauschii]	cellular component: membrane (GO:0016020);; cellular component: membrane part (GO:0044425);; cellular component: cell (GO:0005623);; cellular component: organelle (GO:0043226);; cellular component: cell part (GO:0044464)
TraesCS5A01G120300	2.05335	2.12016	2.11747	0.938267	1.03238	0.704953	0.000149	1.14316	up	--	--	Molecular Function: DNA binding (GO:0003677);; Molecular Function: RNA binding (GO:0003723);; Molecular Function: RNA-directed DNA polymerase activity (GO:0003964);; Biological Process: RNA-dependent DNA replication (GO:0006278);; Biological Process: DNA recombination (GO:0006310);;	--	--	[R]	General function prediction only	Retrotransposon gag protein	--	R	General function prediction only	gag polyprotein [Triticum monococcum subsp. aegilopoides]	molecular function: binding (GO:0005488);; biological process: metabolic process (GO:0008152);; biological process: cellular process (GO:0009987);; molecular function: catalytic activity (GO:0003824)
TraesCS6B01G350600	0.417443	0.193806	0.740328	0	0	0	0.00256696	Infinity	up	--	--	Molecular Function: galactoside 2-alpha-L-fucosyltransferase activity (GO:0008107);; Cellular Component: membrane (GO:0016020);; Biological Process: cell wall biogenesis (GO:0042546);;	K13681|0|bdi:100830337|galactoside 2-alpha-L-fucosyltransferase-like; K13681 xyloglucan fucosyltransferase [EC:2.4.1.-] (A)	--	--	--	Xyloglucan fucosyltransferase	Galactoside 2-alpha-L-fucosyltransferase GN=FT1 OS=Pisum sativum (Garden pea) PE=2 SV=1	S	Function unknown	Galactoside 2-alpha-L-fucosyltransferase [Aegilops tauschii]	biological process: metabolic process (GO:0008152);; biological process: single-organism process (GO:0044699);; molecular function: catalytic activity (GO:0003824);; cellular component: membrane (GO:0016020);; biological process: cellular process (GO:0009987);; biological process: cellular component organization or biogenesis (GO:0071840)
TraesCS4B01G033300	18.4381	14.0731	18.6129	4.86162	5.86735	3.94432	1.08e-13	1.79108	up	--	--	Cellular Component: cell wall (GO:0005618);; Cellular Component: cytoplasm (GO:0005737);; Biological Process: response to stress (GO:0006950);; Molecular Function: manganese ion binding (GO:0030145);; Molecular Function: nutrient reservoir activity (GO:0045735);; Cellular Component: apoplast (GO:0048046);; Molecular Function: oxalate oxidase activity (GO:0050162);; Biological Process: oxidation-r…	--	--	--	--	Cupin;; Cupin domain	Oxalate oxidase GF-2.8 (Precursor) OS=Triticum aestivum (Wheat) PE=1 SV=1	R	General function prediction only	germin-like protein 2 [Triticum aestivum]	cellular component: cell (GO:0005623);; cellular component: cell part (GO:0044464);; biological process: response to stimulus (GO:0050896);; molecular function: binding (GO:0005488);; molecular function: nutrient reservoir activity (GO:0045735);; cellular component: extracellular region (GO:0005576);; biological process: metabolic process (GO:0008152);; biological process: single-organism process…
TraesCS4D01G031800	13.3179	9.67558	13.9644	3.07353	4.49393	3.39349	3.57e-07	1.74663	up	--	--	Cellular Component: cell wall (GO:0005618);; Cellular Component: cytoplasm (GO:0005737);; Biological Process: response to stress (GO:0006950);; Molecular Function: manganese ion binding (GO:0030145);; Molecular Function: nutrient reservoir activity (GO:0045735);; Cellular Component: apoplast (GO:0048046);; Molecular Function: oxalate oxidase activity (GO:0050162);; Biological Process: oxidation-r…	--	--	--	--	Cupin;; Cupin domain	Oxalate oxidase GF-2.8 (Precursor) OS=Triticum aestivum (Wheat) PE=1 SV=1	R	General function prediction only	germin-like protein 2 [Triticum aestivum]	cellular component: cell (GO:0005623);; cellular component: cell part (GO:0044464);; biological process: response to stimulus (GO:0050896);; molecular function: binding (GO:0005488);; molecular function: nutrient reservoir activity (GO:0045735);; cellular component: extracellular region (GO:0005576);; biological process: metabolic process (GO:0008152);; biological process: single-organism process…
TraesCS3D01G478000	9.95342	18.927	13.2182	0.898398	1.9108	0.559754	9.39e-07	3.64575	up	--	--	Biological Process: carbohydrate metabolic process (GO:0005975);; Biological Process: defense response (GO:0006952);; Molecular Function: glucan endo-1,3-beta-D-glucosidase activity (GO:0042973);;	--	--	--	--	Glycosyl hydrolases family 17	Glucan endo-1,3-beta-glucosidase GII (Precursor) OS=Hordeum vulgare (Barley) PE=1 SV=1	R	General function prediction only	Glucan endo-1,3-beta-glucosidase GII [Aegilops tauschii]	biological process: metabolic process (GO:0008152);; biological process: response to stimulus (GO:0050896);; molecular function: catalytic activity (GO:0003824)
TraesCS4A01G075600	0.889957	1.8939	1.46105	0.107048	0.22064	0.0357566	6.11e-05	3.60388	up	[E]	Amino acid transport and metabolism	Molecular Function: glutamate decarboxylase activity (GO:0004351);; Molecular Function: calmodulin binding (GO:0005516);; Cellular Component: nucleus (GO:0005634);; Cellular Component: cytosol (GO:0005829);; Biological Process: glutamate metabolic process (GO:0006536);; Molecular Function: pyridoxal phosphate binding (GO:0030170);; Biological Process: response to cadmium ion (GO:0046686);;	K01580|0|bdi:100832185|glutamate decarboxylase 1-like; K01580 glutamate decarboxylase [EC:4.1.1.15] (A)	Alanine, aspartate and glutamate metabolism (ko00250);; beta-Alanine metabolism (ko00410);; Taurine and hypotaurine metabolism (ko00430);; Butanoate metabolism (ko00650)	[E]	Amino acid transport and metabolism	Pyridoxal-dependent decarboxylase conserved domain	Glutamate decarboxylase 1 OS=Arabidopsis thaliana (Mouse-ear cress) PE=1 SV=2	E	Amino acid transport and metabolism	Glutamate decarboxylase 1 [Triticum urartu]	biological process: metabolic process (GO:0008152);; molecular function: catalytic activity (GO:0003824);; molecular function: binding (GO:0005488);; cellular component: cell (GO:0005623);; cellular component: organelle (GO:0043226);; cellular component: cell part (GO:0044464);; biological process: cellular process (GO:0009987);; biological process: single-organism process (GO:0044699);; biologic…
TraesCS1D01G191100	10.8056	13.4648	10.415	0.57724	1.37465	1.40462	3.01e-19	3.41802	up	[O]	Posttranslational modification, protein turnover, chaperones	Molecular Function: glutathione transferase activity (GO:0004364);; Biological Process: response to stress (GO:0006950);; Cellular Component: chloroplast (GO:0009507);; Biological Process: de-etiolation (GO:0009704);; Biological Process: response to cadmium ion (GO:0046686);; Biological Process: lateral root development (GO:0048527);; Biological Process: response to growth hormone (GO:0060416);; …	K00799|5.63061e-116|obr:102711186|probable glutathione S-transferase GSTU6-like; K00799 glutathione S-transferase [EC:2.5.1.18] (A)	Glutathione metabolism (ko00480)	[O]	Posttranslational modification, protein turnover, chaperones	Glutathione S-transferase, N-terminal domain;; Glutathione S-transferase, N-terminal domain;; Glutathione S-transferase, N-terminal domain;; Glutathione S-transferase, C-terminal domain;; Glutathione S-transferase, C-terminal domain	Probable glutathione S-transferase GSTU6 GN=OSJNBb0038A07.2 OS=Oryza sativa subsp. japonica (Rice) PE=2 SV=2	O	Posttranslational modification, protein turnover, chaperones	glutathione transferase [Triticum aestivum]	biological process: metabolic process (GO:0008152);; molecular function: catalytic activity (GO:0003824);; biological process: response to stimulus (GO:0050896);; cellular component: cell (GO:0005623);; cellular component: organelle (GO:0043226);; cellular component: cell part (GO:0044464);; biological process: multicellular organismal process (GO:0032501);; biological process: developmental proc…
TraesCS1A01G186100	31.8845	48.097	32.3112	7.87568	6.70094	6.86616	5.07e-06	2.36087	up	--	--	Molecular Function: glutathione transferase activity (GO:0004364);; Biological Process: response to stress (GO:0006950);; Cellular Component: chloroplast (GO:0009507);; Biological Process: de-etiolation (GO:0009704);; Biological Process: response to cadmium ion (GO:0046686);; Biological Process: lateral root development (GO:0048527);; Biological Process: response to growth hormone (GO:0060416);; …	K00799|5.16788e-117|obr:102711186|probable glutathione S-transferase GSTU6-like; K00799 glutathione S-transferase [EC:2.5.1.18] (A)	Glutathione metabolism (ko00480)	[O]	Posttranslational modification, protein turnover, chaperones	Glutathione S-transferase, N-terminal domain;; Glutathione S-transferase, N-terminal domain;; Glutathione S-transferase, N-terminal domain;; Glutathione S-transferase, C-terminal domain;; Glutathione S-transferase, C-terminal domain	Probable glutathione S-transferase GSTU6 GN=OSJNBb0038A07.2 OS=Oryza sativa subsp. japonica (Rice) PE=2 SV=2	O	Posttranslational modification, protein turnover, chaperones	glutathione transferase [Triticum aestivum]	biological process: metabolic process (GO:0008152);; molecular function: catalytic activity (GO:0003824);; biological process: response to stimulus (GO:0050896);; cellular component: cell (GO:0005623);; cellular component: organelle (GO:0043226);; cellular component: cell part (GO:0044464);; biological process: multicellular organismal process (GO:0032501);; biological process: developmental proc…
TraesCS7A01G034300	27.2986	37.0441	29.5826	14.0092	15.0611	10.7986	1.45e-05	1.22157	up	[O]	Posttranslational modification, protein turnover, chaperones	Molecular Function: glutathione transferase activity (GO:0004364);; Biological Process: response to stimulus (GO:0050896);;	--	--	[O]	Posttranslational modification, protein turnover, chaperones	Glutathione S-transferase, N-terminal domain;; Glutathione S-transferase, N-terminal domain;; Glutathione S-transferase, N-terminal domain;; Glutathione S-transferase, C-terminal domain;; Glutathione S-transferase, C-terminal domain	Probable glutathione S-transferase GSTU6 GN=OSJNBb0038A07.2 OS=Oryza sativa subsp. japonica (Rice) PE=2 SV=2	O	Posttranslational modification, protein turnover, chaperones	glutathione transferase [Triticum aestivum]	biological process: metabolic process (GO:0008152);; molecular function: catalytic activity (GO:0003824);; biological process: response to stimulus (GO:0050896)
TraesCS6D01G127800	4.19525	5.4077	3.09883	0.841368	0.674866	0.363632	4.46e-06	2.80305	up	[O]	Posttranslational modification, protein turnover, chaperones	Molecular Function: glutathione transferase activity (GO:0004364);; Cellular Component: chloroplast (GO:0009507);; Biological Process: de-etiolation (GO:0009704);; Biological Process: response to cadmium ion (GO:0046686);; Biological Process: lateral root development (GO:0048527);; Biological Process: response to growth hormone (GO:0060416);; Biological Process: response to karrikin (GO:0080167);;	K00799|5.38315e-93|bdi:100843120|probable glutathione S-transferase GSTU6; K00799 glutathione S-transferase [EC:2.5.1.18] (A)	Glutathione metabolism (ko00480)	[O]	Posttranslational modification, protein turnover, chaperones	Glutathione S-transferase, N-terminal domain;; Glutathione S-transferase, N-terminal domain;; Glutathione S-transferase, C-terminal domain;; Glutathione S-transferase, N-terminal domain;; Glutathione S-transferase, C-terminal domain	Probable glutathione S-transferase GSTU6 GN=OSJNBb0038A07.2 OS=Oryza sativa subsp. japonica (Rice) PE=2 SV=2	O	Posttranslational modification, protein turnover, chaperones	glutathione-S-transferase 2 [Aegilops tauschii]	biological process: metabolic process (GO:0008152);; molecular function: catalytic activity (GO:0003824);; cellular component: cell (GO:0005623);; cellular component: organelle (GO:0043226);; cellular component: cell part (GO:0044464);; biological process: response to stimulus (GO:0050896);; biological process: multicellular organismal process (GO:0032501);; biological process: developmental proc…
TraesCS2A01G057600	1.61726	1.76333	1.43909	0.21495	0.137843	0.360259	3.23e-31	2.96887	up	--	--	Cellular Component: membrane (GO:0016020);;	--	--	--	--	Membrane bound O-acyl transferase family;; MBOAT, membrane-bound O-acyltransferase family	Probable long-chain-alcohol O-fatty-acyltransferase 5 GN=AT5 OS=Arabidopsis thaliana (Mouse-ear cress) PE=2 SV=1	S	Function unknown	H0117D06-OSIGBa0088B06.9 [Oryza sativa Indica Group]	cellular component: membrane (GO:0016020)
Triticum_aestivum_newGene_1388	1.88502	1.41264	1.17936	0.379239	0.499026	0.241538	7.24e-05	1.99505	up	--	--	Molecular Function: sequence-specific DNA binding transcription factor activity (GO:0003700);; Cellular Component: nucleus (GO:0005634);; Biological Process: regulation of transcription, DNA-templated (GO:0006355);; Biological Process: response to heat (GO:0009408);; Molecular Function: sequence-specific DNA binding (GO:0043565);;	K09419|8.81926e-171|bdi:100840214|heat stress transcription factor A-4d-like; K09419 heat shock transcription factor, other eukaryote (A)	--	[K]	Transcription	HSF-type DNA-binding	Heat stress transcription factor A-4d OS=Oryza sativa subsp. japonica (Rice) PE=1 SV=1	K	Transcription	heat shock factor A4e [Triticum aestivum]	biological process: biological regulation (GO:0065007);; molecular function: nucleic acid binding transcription factor activity (GO:0001071);; cellular component: cell (GO:0005623);; cellular component: organelle (GO:0043226);; cellular component: cell part (GO:0044464);; biological process: response to stimulus (GO:0050896);; molecular function: binding (GO:0005488)
Triticum_aestivum_newGene_1894	1.11853	1.31203	1.11731	0.419387	0.252727	0.453052	0.00725358	1.69135	up	[K]	Transcription	Molecular Function: sequence-specific DNA binding transcription factor activity (GO:0003700);; Cellular Component: nucleus (GO:0005634);; Biological Process: regulation of transcription, DNA-templated (GO:0006355);; Biological Process: response to heat (GO:0009408);; Molecular Function: sequence-specific DNA binding (GO:0043565);;	K09419|2.25656e-175|bdi:100840214|heat stress transcription factor A-4d-like; K09419 heat shock transcription factor, other eukaryote (A)	--	[K]	Transcription	HSF-type DNA-binding	Heat stress transcription factor A-4d OS=Oryza sativa subsp. japonica (Rice) PE=1 SV=1	K	Transcription	Heat stress transcription factor A-4d [Aegilops tauschii]	biological process: biological regulation (GO:0065007);; molecular function: nucleic acid binding transcription factor activity (GO:0001071);; cellular component: cell (GO:0005623);; cellular component: organelle (GO:0043226);; cellular component: cell part (GO:0044464);; biological process: response to stimulus (GO:0050896);; molecular function: binding (GO:0005488)
TraesCS4B01G237300	7.66081	12.4207	7.18167	0	0.270542	0	1.12e-08	6.72217	up	--	--	Molecular Function: iron ion binding (GO:0005506);; Cellular Component: cell wall (GO:0005618);; Cellular Component: plasma membrane (GO:0005886);; Biological Process: oxygen transport (GO:0015671);; Molecular Function: oxygen binding (GO:0019825);; Molecular Function: heme binding (GO:0020037);;	--	--	[C]	Energy production and conversion	Globin	Non-symbiotic hemoglobin GN=HB OS=Hordeum vulgare (Barley) PE=1 SV=1	C	Energy production and conversion	hemoglobin 1 [Triticum aestivum]	molecular function: binding (GO:0005488);; cellular component: cell (GO:0005623);; cellular component: cell part (GO:0044464);; cellular component: membrane (GO:0016020);; biological process: single-organism process (GO:0044699);; biological process: localization (GO:0051179)
TraesCS7A01G085900	4.59854	3.82154	4.47944	1.59582	1.82443	1.69117	0.00052	1.34935	up	[GEPR]	Carbohydrate transport and metabolism;; Amino acid transport and metabolism;; Inorganic ion transport and metabolism;; General function prediction only	Molecular Function: sugar:proton symporter activity (GO:0005351);; Cellular Component: integral component of membrane (GO:0016021);; Biological Process: carbohydrate transmembrane transport (GO:0034219);;	--	--	[R]	General function prediction only	Sugar (and other) transporter;; Major Facilitator Superfamily	Hexose carrier protein HEX6 GN=HEX6 OS=Ricinus communis (Castor bean) PE=2 SV=1	R	General function prediction only	hexose carrier [Triticum aestivum]	biological process: cellular process (GO:0009987);; biological process: single-organism process (GO:0044699);; biological process: localization (GO:0051179);; molecular function: transporter activity (GO:0005215);; cellular component: membrane (GO:0016020);; cellular component: membrane part (GO:0044425)
TraesCS3D01G519600	1.74016	2.54115	1.82334	0.942361	0.409059	0.799598	0.00385844	1.46632	up	[E]	Amino acid transport and metabolism	Cellular Component: cytosol (GO:0005829);; Cellular Component: plasma membrane (GO:0005886);; Biological Process: cellular amino acid metabolic process (GO:0006520);; Biological Process: ethanolamine metabolic process (GO:0006580);; Biological Process: embryo development ending in seed dormancy (GO:0009793);; Molecular Function: carboxy-lyase activity (GO:0016831);; Molecular Function: pyridoxal …	K01590|0|bdi:100838169|serine decarboxylase 1-like; K01590 histidine decarboxylase [EC:4.1.1.22] (A)	Histidine metabolism (ko00340)	[E]	Amino acid transport and metabolism	Pyridoxal-dependent decarboxylase conserved domain;; Aminotransferase class-V	Serine decarboxylase 1 OS=Oryza sativa subsp. japonica (Rice) PE=3 SV=1	E	Amino acid transport and metabolism	Histidine decarboxylase [Aegilops tauschii]	cellular component: cell (GO:0005623);; cellular component: cell part (GO:0044464);; cellular component: membrane (GO:0016020);; biological process: metabolic process (GO:0008152);; biological process: cellular process (GO:0009987);; biological process: single-organism process (GO:0044699);; biological process: reproductive process (GO:0022414);; biological process: multicellular organismal proce…
Triticum_aestivum_newGene_10841	1.3338	0.776604	0.880824	0.20735	0.072709	0.0350179	3.87e-05	3.24564	up	--	--	--	--	--	--	--	--	--	R	General function prediction only	Homeobox protein KNOX3 [Triticum urartu]	--
TraesCS5A01G268100	1.57131	1.97044	1.83455	0.676389	0.802919	0.61386	1.58e-05	1.32011	up	[O]	Posttranslational modification, protein turnover, chaperones	Molecular Function: ATP binding (GO:0005524);; Cellular Component: cell wall (GO:0005618);; Cellular Component: mitochondrion (GO:0005739);; Cellular Component: plasma membrane (GO:0005886);; Biological Process: protein folding (GO:0006457);; Molecular Function: zinc ion binding (GO:0008270);; Biological Process: response to salt stress (GO:0009651);; Biological Process: response to cadmium ion (…	K04043|0|bdi:100827114|heat shock 70 kDa protein, mitochondrial-like; K04043 molecular chaperone DnaK (A)	RNA degradation (ko03018)	[O]	Posttranslational modification, protein turnover, chaperones	Hsp70 protein;; NAD-specific glutamate dehydrogenase	Heat shock 70 kDa protein, mitochondrial (Precursor) OS=Phaseolus vulgaris (Kidney bean) PE=1 SV=1	O	Posttranslational modification, protein turnover, chaperones	HSP70, partial [Triticum aestivum]	molecular function: binding (GO:0005488);; cellular component: cell (GO:0005623);; cellular component: cell part (GO:0044464);; cellular component: organelle (GO:0043226);; cellular component: membrane (GO:0016020);; biological process: metabolic process (GO:0008152);; biological process: cellular process (GO:0009987);; biological process: response to stimulus (GO:0050896)
TraesCS5D01G276100	1.41438	2.01515	1.77313	0.719318	0.751201	0.549471	2.09e-05	1.31264	up	[O]	Posttranslational modification, protein turnover, chaperones	Molecular Function: ATP binding (GO:0005524);; Cellular Component: cell wall (GO:0005618);; Cellular Component: mitochondrion (GO:0005739);; Cellular Component: plasma membrane (GO:0005886);; Biological Process: protein folding (GO:0006457);; Molecular Function: zinc ion binding (GO:0008270);; Biological Process: response to salt stress (GO:0009651);; Biological Process: response to cadmium ion (…	K04043|0|bdi:100827114|heat shock 70 kDa protein, mitochondrial-like; K04043 molecular chaperone DnaK (A)	RNA degradation (ko03018)	[O]	Posttranslational modification, protein turnover, chaperones	Hsp70 protein	Heat shock 70 kDa protein, mitochondrial (Precursor) OS=Phaseolus vulgaris (Kidney bean) PE=1 SV=1	O	Posttranslational modification, protein turnover, chaperones	HSP70, partial [Triticum aestivum]	molecular function: binding (GO:0005488);; cellular component: cell (GO:0005623);; cellular component: cell part (GO:0044464);; cellular component: organelle (GO:0043226);; cellular component: membrane (GO:0016020);; biological process: metabolic process (GO:0008152);; biological process: cellular process (GO:0009987);; biological process: response to stimulus (GO:0050896)
TraesCS5B01G267900	1.58749	1.7514	1.73356	0.978498	1.02035	0.453071	0.00126268	1.00154	up	[O]	Posttranslational modification, protein turnover, chaperones	Molecular Function: ATP binding (GO:0005524);; Cellular Component: cell wall (GO:0005618);; Cellular Component: mitochondrion (GO:0005739);; Cellular Component: plasma membrane (GO:0005886);; Biological Process: protein folding (GO:0006457);; Molecular Function: zinc ion binding (GO:0008270);; Biological Process: response to salt stress (GO:0009651);; Biological Process: response to cadmium ion (…	K04043|0|bdi:100827114|heat shock 70 kDa protein, mitochondrial-like; K04043 molecular chaperone DnaK (A)	RNA degradation (ko03018)	[O]	Posttranslational modification, protein turnover, chaperones	Hsp70 protein;; NAD-specific glutamate dehydrogenase	Heat shock 70 kDa protein, mitochondrial (Precursor) OS=Phaseolus vulgaris (Kidney bean) PE=1 SV=1	O	Posttranslational modification, protein turnover, chaperones	HSP70, partial [Triticum aestivum]	molecular function: binding (GO:0005488);; cellular component: cell (GO:0005623);; cellular component: cell part (GO:0044464);; cellular component: organelle (GO:0043226);; cellular component: membrane (GO:0016020);; biological process: metabolic process (GO:0008152);; biological process: cellular process (GO:0009987);; biological process: response to stimulus (GO:0050896)
Triticum_aestivum_newGene_10401	6.55118	8.85886	6.69599	0.479605	0.983465	0.626239	4.71e-11	3.4651	up	--	--	--	--	--	--	--	--	--	--	--	hypothetical protein [Zea mays]	--
Triticum_aestivum_newGene_7154	0.597572	0.165566	0.545667	0	0	0	0.000521	Infinity	up	--	--	Biological Process: lipid metabolic process (GO:0006629);; Cellular Component: cytoplasmic membrane-bounded vesicle (GO:0016023);; Molecular Function: hydrolase activity, acting on ester bonds (GO:0016788);;	--	--	--	--	--	GDSL esterase/lipase LTL1 (Precursor) GN=LTL1 OS=Arabidopsis thaliana (Mouse-ear cress) PE=2 SV=1	R	General function prediction only	hypothetical protein F775_00172 [Aegilops tauschii]	biological process: metabolic process (GO:0008152);; biological process: single-organism process (GO:0044699);; cellular component: cell (GO:0005623);; cellular component: organelle (GO:0043226);; cellular component: cell part (GO:0044464);; molecular function: catalytic activity (GO:0003824)
Triticum_aestivum_newGene_13404	0.925599	0.733258	1.09704	0.332485	0.368308	0.439993	7.91e-05	1.17028	up	--	--	--	--	--	--	--	--	--	S	Function unknown	hypothetical protein F775_00304 [Aegilops tauschii]	--
TraesCS1B01G276700	94.6474	68.4963	81.2969	13.0127	15.4084	33.9872	0.00470396	2.02068	up	--	--	Molecular Function: serine-type endopeptidase inhibitor activity (GO:0004867);; Cellular Component: extracellular region (GO:0005576);;	--	--	--	--	--	--	R	General function prediction only	hypothetical protein F775_05482 [Aegilops tauschii]	biological process: biological regulation (GO:0065007);; molecular function: enzyme regulator activity (GO:0030234);; cellular component: extracellular region (GO:0005576)
TraesCS3D01G247000	5.93596	7.13372	6.11782	2.97016	3.60563	2.13216	0.00380764	1.13521	up	[QR]	Secondary metabolites biosynthesis, transport and catabolism;; General function prediction only	Molecular Function: methyltransferase activity (GO:0008168);; Cellular Component: plastid (GO:0009536);; Biological Process: sterol biosynthetic process (GO:0016126);; Biological Process: methylation (GO:0032259);;	--	--	[R]	General function prediction only	Methyltransferase domain	--	R	General function prediction only	hypothetical protein F775_06435 [Aegilops tauschii]	biological process: metabolic process (GO:0008152);; molecular function: catalytic activity (GO:0003824);; cellular component: cell (GO:0005623);; cellular component: organelle (GO:0043226);; cellular component: cell part (GO:0044464);; biological process: single-organism process (GO:0044699)
TraesCS3D01G506900	0.978484	0.680749	1.02414	0.482158	0.335476	0.11186	0.00922377	1.49668	up	--	--	Cellular Component: membrane (GO:0016020);; Cellular Component: cytoplasmic membrane-bounded vesicle (GO:0016023);;	--	--	--	--	Protein of unknown function (DUF2921)	--	R	General function prediction only	hypothetical protein F775_09315 [Aegilops tauschii]	cellular component: membrane (GO:0016020);; cellular component: cell (GO:0005623);; cellular component: organelle (GO:0043226);; cellular component: cell part (GO:0044464)
TraesCS3D01G310300	0.701552	1.31655	0.676798	0.128775	0.134835	0.0840372	0.00916506	2.9601	up	--	--	Cellular Component: cytoplasmic membrane-bounded vesicle (GO:0016023);;	--	--	--	--	Jacalin-like lectin domain	Jacalin-related lectin 3 GN=JAL3 OS=Arabidopsis thaliana (Mouse-ear cress) PE=2 SV=1	R	General function prediction only	hypothetical protein F775_09344 [Aegilops tauschii]	cellular component: cell (GO:0005623);; cellular component: organelle (GO:0043226);; cellular component: cell part (GO:0044464)
TraesCS4B01G330900	2.89191	3.81322	2.36887	0.0819232	0.591173	1.07509	0.000107	2.44455	up	[O]	Posttranslational modification, protein turnover, chaperones	Molecular Function: glutathione transferase activity (GO:0004364);;	K00799|3.36384e-149|obr:102711951|glutathione S-transferase F8, chloroplastic-like; K00799 glutathione S-transferase [EC:2.5.1.18] (A)	Glutathione metabolism (ko00480)	[O]	Posttranslational modification, protein turnover, chaperones	Glutathione S-transferase, C-terminal domain;; Glutathione S-transferase, N-terminal domain;; Glutathione S-transferase, N-terminal domain;; Glutathione S-transferase, C-terminal domain;; Glutathione S-transferase, C-terminal domain	Glutathione S-transferase F8, chloroplastic (Precursor) GN=F17A22.12 OS=Arabidopsis thaliana (Mouse-ear cress) PE=1 SV=3	O	Posttranslational modification, protein turnover, chaperones	hypothetical protein F775_09762 [Aegilops tauschii]	biological process: metabolic process (GO:0008152);; molecular function: catalytic activity (GO:0003824)
Triticum_aestivum_newGene_12201	30.8795	33.6438	22.5745	8.66148	10.1903	13.2558	0.000189	1.4068	up	--	--	--	--	--	--	--	--	--	--	--	hypothetical protein F775_09807 [Aegilops tauschii]	--
TraesCS2A01G218700	18.7264	14.69	13.181	4.80401	5.78069	5.90208	2.64e-06	1.49608	up	[O]	Posttranslational modification, protein turnover, chaperones	Molecular Function: glutathione transferase activity (GO:0004364);; Cellular Component: chloroplast (GO:0009507);; Biological Process: de-etiolation (GO:0009704);; Biological Process: lateral root development (GO:0048527);; Biological Process: response to growth hormone (GO:0060416);; Biological Process: response to karrikin (GO:0080167);;	K00799|3.16533e-74|bdi:100825314|	Glutathione metabolism (ko00480)	[O]	Posttranslational modification, protein turnover, chaperones	Glutathione S-transferase, N-terminal domain;; Glutathione S-transferase, N-terminal domain;; Glutathione S-transferase, N-terminal domain;; Glutathione S-transferase, C-terminal domain;; Glutathione S-transferase, C-terminal domain	Probable glutathione S-transferase GSTU6 GN=OSJNBb0038A07.2 OS=Oryza sativa subsp. japonica (Rice) PE=2 SV=2	O	Posttranslational modification, protein turnover, chaperones	hypothetical protein F775_19882 [Aegilops tauschii]	biological process: metabolic process (GO:0008152);; molecular function: catalytic activity (GO:0003824);; cellular component: cell (GO:0005623);; cellular component: organelle (GO:0043226);; cellular component: cell part (GO:0044464);; biological process: response to stimulus (GO:0050896);; biological process: multicellular organismal process (GO:0032501);; biological process: developmental proc…
Triticum_aestivum_newGene_13443	5.81001	3.54423	4.9434	1.19599	1.73441	2.35382	0.00122693	1.30352	up	--	--	--	--	--	--	--	--	--	O	Posttranslational modification, protein turnover, chaperones	hypothetical protein F775_23746 [Aegilops tauschii]	--
Triticum_aestivum_newGene_16580	0.695025	0.185929	0.584942	0.00453008	0	0.0239387	0.000149	5.71049	up	--	--	Biological Process: gene expression (GO:0010467);; Biological Process: RNA metabolic process (GO:0016070);;	--	--	--	--	Ribosomal protein S6e;; Ribosomal protein S6e	40S ribosomal protein S6 GN=rps6 OS=Asparagus officinalis (Garden asparagus) PE=2 SV=1	R	General function prediction only	hypothetical protein F775_23924 [Aegilops tauschii]	biological process: metabolic process (GO:0008152);; biological process: cellular process (GO:0009987)
Triticum_aestivum_newGene_7211	0.275417	0.542353	0.264432	0.0378829	0.0231655	0.0814524	0.00108911	3.1009	up	--	--	--	--	--	--	--	--	--	S	Function unknown	hypothetical protein F775_23958 [Aegilops tauschii]	--
Triticum_aestivum_newGene_13665	1.03373	0.653787	1.09816	0.283152	0.362456	0.405171	0.000881	1.32068	up	--	--	--	--	--	--	--	--	Membrane protein of ER body-like protein GN=MEBL OS=Arabidopsis thaliana (Mouse-ear cress) PE=2 SV=1	S	Function unknown	hypothetical protein F775_25176 [Aegilops tauschii]	--
TraesCS7D01G030800	7.70256	10.0743	7.39728	2.50769	4.69925	3.56657	0.00143353	1.205	up	[O]	Posttranslational modification, protein turnover, chaperones	Molecular Function: transferase activity (GO:0016740);; Biological Process: response to stimulus (GO:0050896);;	--	--	[O]	Posttranslational modification, protein turnover, chaperones	Glutathione S-transferase, N-terminal domain;; Glutathione S-transferase, N-terminal domain;; Glutathione S-transferase, N-terminal domain;; Glutathione S-transferase, C-terminal domain;; Glutathione S-transferase, C-terminal domain	Probable glutathione S-transferase GSTU6 GN=OSJNBb0038A07.2 OS=Oryza sativa subsp. japonica (Rice) PE=2 SV=2	O	Posttranslational modification, protein turnover, chaperones	hypothetical protein F775_26086 [Aegilops tauschii]	biological process: metabolic process (GO:0008152);; molecular function: catalytic activity (GO:0003824);; biological process: response to stimulus (GO:0050896)
TraesCS3D01G415400	48.3826	32.7716	39.848	16.4423	15.7925	16.88	6.75e-06	1.29652	up	--	--	Cellular Component: cytoplasmic membrane-bounded vesicle (GO:0016023);;	--	--	--	--	Probable lipid transfer	Putative lipid-transfer protein DIR1 (Precursor) GN=DIR1 OS=Arabidopsis thaliana (Mouse-ear cress) PE=1 SV=1	R	General function prediction only	hypothetical protein F775_26188 [Aegilops tauschii]	cellular component: cell (GO:0005623);; cellular component: organelle (GO:0043226);; cellular component: cell part (GO:0044464)
TraesCS7A01G264500	97.9592	109.954	113.322	47.8569	39.4512	39.7406	3.59e-20	1.29174	up	--	--	Cellular Component: vacuole (GO:0005773);; Biological Process: response to symbiotic fungus (GO:0009610);; Biological Process: abscisic acid-activated signaling pathway (GO:0009738);; Cellular Component: cytoplasmic membrane-bounded vesicle (GO:0016023);; Biological Process: para-aminobenzoic acid metabolic process (GO:0046482);;	--	--	--	--	Stress up-regulated Nod 19	--	R	General function prediction only	hypothetical protein F775_26753 [Aegilops tauschii]	cellular component: cell (GO:0005623);; cellular component: organelle (GO:0043226);; cellular component: cell part (GO:0044464);; biological process: response to stimulus (GO:0050896);; biological process: multi-organism process (GO:0051704);; biological process: cellular process (GO:0009987);; biological process: signaling (GO:0023052);; biological process: single-organism process (GO:0044699);;…
TraesCS7D01G265500	72.2646	82.2444	66.8989	27.1793	24.4925	26.1349	1.38e-19	1.46012	up	--	--	Cellular Component: vacuole (GO:0005773);; Biological Process: response to symbiotic fungus (GO:0009610);; Biological Process: abscisic acid-activated signaling pathway (GO:0009738);; Cellular Component: cytoplasmic membrane-bounded vesicle (GO:0016023);; Biological Process: para-aminobenzoic acid metabolic process (GO:0046482);;	--	--	--	--	Stress up-regulated Nod 19	--	R	General function prediction only	hypothetical protein F775_26753 [Aegilops tauschii]	cellular component: cell (GO:0005623);; cellular component: organelle (GO:0043226);; cellular component: cell part (GO:0044464);; biological process: response to stimulus (GO:0050896);; biological process: multi-organism process (GO:0051704);; biological process: cellular process (GO:0009987);; biological process: signaling (GO:0023052);; biological process: single-organism process (GO:0044699);;…
TraesCS7B01G162600	52.2109	67.4815	54.183	26.5802	20.9	22.0463	9.1e-09	1.2838	up	--	--	Cellular Component: vacuole (GO:0005773);; Biological Process: response to symbiotic fungus (GO:0009610);; Biological Process: abscisic acid-activated signaling pathway (GO:0009738);; Cellular Component: cytoplasmic membrane-bounded vesicle (GO:0016023);; Biological Process: para-aminobenzoic acid metabolic process (GO:0046482);;	--	--	--	--	Stress up-regulated Nod 19	--	R	General function prediction only	hypothetical protein F775_26753 [Aegilops tauschii]	cellular component: cell (GO:0005623);; cellular component: organelle (GO:0043226);; cellular component: cell part (GO:0044464);; biological process: response to stimulus (GO:0050896);; biological process: multi-organism process (GO:0051704);; biological process: cellular process (GO:0009987);; biological process: signaling (GO:0023052);; biological process: single-organism process (GO:0044699);;…
Triticum_aestivum_newGene_4557	88.9961	105.49	89.0703	47.3156	43.4793	47.0338	1.55e-10	1.02243	up	--	--	--	--	--	--	--	--	--	--	--	hypothetical protein F775_26772 [Aegilops tauschii]	--
TraesCS1A01G166600	5.80364	5.28284	2.91874	1.69315	0.525499	0.685328	0.00501117	2.31042	up	--	--	--	--	--	--	--	Peptidase of plants and bacteria;; Peptidase MA superfamily	Basic secretory protease {ECO:0000303|PubMed:22773449} (Fragments) OS=Boswellia serrata (Indian frankincense) PE=1 SV=1	R	General function prediction only	hypothetical protein F775_26852 [Aegilops tauschii]	--
TraesCS1D01G095400	9.23549	10.7271	7.61356	1.98502	3.89512	1.16908	1.34e-05	1.97949	up	[O]	Posttranslational modification, protein turnover, chaperones	Molecular Function: glutathione transferase activity (GO:0004364);; Cellular Component: cytoplasmic membrane-bounded vesicle (GO:0016023);;	K00799|3.18189e-126|bdi:100835322|glutathione S-transferase 4-like; K00799 glutathione S-transferase [EC:2.5.1.18] (A)	Glutathione metabolism (ko00480)	[O]	Posttranslational modification, protein turnover, chaperones	Glutathione S-transferase, C-terminal domain;; Glutathione S-transferase, N-terminal domain;; Glutathione S-transferase, N-terminal domain;; Glutathione S-transferase, N-terminal domain;; Glutathione S-transferase, C-terminal domain;; Glutathione S-transferase, C-terminal domain	Glutathione S-transferase 4 GN=GST4 OS=Zea mays (Maize) PE=1 SV=2	O	Posttranslational modification, protein turnover, chaperones	hypothetical protein F775_26896 [Aegilops tauschii]	biological process: metabolic process (GO:0008152);; molecular function: catalytic activity (GO:0003824);; cellular component: cell (GO:0005623);; cellular component: organelle (GO:0043226);; cellular component: cell part (GO:0044464)
TraesCS3D01G412300	77.7649	101.615	81.7889	42.0947	36.9375	33.1311	1.7e-07	1.20513	up	--	--	--	--	--	--	--	--	--	S	Function unknown	hypothetical protein F775_27424 [Aegilops tauschii]	--
TraesCS5D01G030000	9.84724	9.78997	7.27658	3.11592	2.67163	2.48368	1.18e-05	1.69103	up	[O]	Posttranslational modification, protein turnover, chaperones	Molecular Function: glutathione transferase activity (GO:0004364);; Cellular Component: cytoplasmic membrane-bounded vesicle (GO:0016023);;	K00799|6.66976e-131|osa:4325704|Os01g0369700; K00799 glutathione S-transferase [EC:2.5.1.18] (A)	Glutathione metabolism (ko00480)	[O]	Posttranslational modification, protein turnover, chaperones	Glutathione S-transferase, C-terminal domain;; Glutathione S-transferase, N-terminal domain;; Glutathione S-transferase, N-terminal domain;; Glutathione S-transferase, N-terminal domain;; Glutathione S-transferase, C-terminal domain;; Glutathione S-transferase, C-terminal domain	Glutathione S-transferase 4 GN=GST4 OS=Zea mays (Maize) PE=1 SV=2	O	Posttranslational modification, protein turnover, chaperones	hypothetical protein F775_27563 [Aegilops tauschii]	biological process: metabolic process (GO:0008152);; molecular function: catalytic activity (GO:0003824);; cellular component: cell (GO:0005623);; cellular component: organelle (GO:0043226);; cellular component: cell part (GO:0044464)
TraesCS1D01G271100	7.90393	12.6142	8.51063	3.51628	3.05717	2.45582	0.00261641	1.70618	up	--	--	Cellular Component: membrane (GO:0016020);; Cellular Component: cytoplasmic membrane-bounded vesicle (GO:0016023);;	--	--	--	--	Protein of unknown function (DUF1218)	--	S	Function unknown	hypothetical protein F775_28211 [Aegilops tauschii]	cellular component: membrane (GO:0016020);; cellular component: cell (GO:0005623);; cellular component: organelle (GO:0043226);; cellular component: cell part (GO:0044464)
TraesCS1B01G276500	773.184	940.277	813.917	245.016	142.579	167.329	1.62e-12	2.19095	up	--	--	Molecular Function: serine-type endopeptidase inhibitor activity (GO:0004867);; Cellular Component: extracellular region (GO:0005576);; Biological Process: proteolysis (GO:0006508);; Molecular Function: peptidase activity (GO:0008233);;	--	--	--	--	--	--	R	General function prediction only	hypothetical protein F775_28600 [Aegilops tauschii]	biological process: biological regulation (GO:0065007);; molecular function: enzyme regulator activity (GO:0030234);; cellular component: extracellular region (GO:0005576);; biological process: metabolic process (GO:0008152);; molecular function: catalytic activity (GO:0003824)
TraesCS4B01G379500	26.1743	20.4151	23.3452	1.43e-06	0.808734	2.44e-05	3.8e-52	6.68023	up	--	--	Biological Process: pentose-phosphate shunt (GO:0006098);; Biological Process: rRNA processing (GO:0006364);; Biological Process: tetrahydrobiopterin biosynthetic process (GO:0006729);; Molecular Function: 4-alpha-hydroxytetrahydrobiopterin dehydratase activity (GO:0008124);; Biological Process: aromatic amino acid family biosynthetic process (GO:0009073);; Cellular Component: chloroplast (GO:000…	--	--	--	--	Pterin 4 alpha carbinolamine dehydratase	--	S	Function unknown	hypothetical protein F775_30291 [Aegilops tauschii]	biological process: metabolic process (GO:0008152);; biological process: cellular process (GO:0009987);; biological process: single-organism process (GO:0044699);; molecular function: catalytic activity (GO:0003824);; cellular component: cell (GO:0005623);; cellular component: organelle (GO:0043226);; cellular component: cell part (GO:0044464);; biological process: localization (GO:0051179);; bio…
TraesCS3D01G136100	5.55393	5.62352	6.32179	2.21973	3.1446	1.57184	4.48e-05	1.28471	up	--	--	Cellular Component: plastid (GO:0009536);;	--	--	--	--	Phloem protein 2	Protein PHLOEM PROTEIN 2-LIKE A1 GN=PP2A1 OS=Arabidopsis thaliana (Mouse-ear cress) PE=2 SV=1	R	General function prediction only	hypothetical protein F775_30641 [Aegilops tauschii]	cellular component: cell (GO:0005623);; cellular component: organelle (GO:0043226);; cellular component: cell part (GO:0044464)
TraesCS1D01G266100	25.0019	36.8178	25.2604	5.10107	3.98253	3.31006	2.81e-11	2.82543	up	--	--	Molecular Function: serine-type endopeptidase inhibitor activity (GO:0004867);; Cellular Component: extracellular region (GO:0005576);;	--	--	--	--	--	--	R	General function prediction only	hypothetical protein F775_32018 [Aegilops tauschii]	biological process: biological regulation (GO:0065007);; molecular function: enzyme regulator activity (GO:0030234);; cellular component: extracellular region (GO:0005576)
TraesCS1A01G187000	1.78761	1.97623	0.619085	0.109871	0.012485	0.39409	0.000492	4.34248	up	[O]	Posttranslational modification, protein turnover, chaperones	Molecular Function: glutathione transferase activity (GO:0004364);; Cellular Component: chloroplast (GO:0009507);; Biological Process: de-etiolation (GO:0009704);; Biological Process: response to cadmium ion (GO:0046686);; Biological Process: lateral root development (GO:0048527);; Biological Process: response to growth hormone (GO:0060416);; Biological Process: response to karrikin (GO:0080167);;	K00799|7.17957e-127|bdi:100823782|	Glutathione metabolism (ko00480)	[O]	Posttranslational modification, protein turnover, chaperones	Glutathione S-transferase, N-terminal domain;; Glutathione S-transferase, N-terminal domain;; Glutathione S-transferase, N-terminal domain;; Glutathione S-transferase, C-terminal domain;; Glutathione S-transferase, C-terminal domain	Glutathione S-transferase U17 GN=At1g10370 OS=Arabidopsis thaliana (Mouse-ear cress) PE=2 SV=1	O	Posttranslational modification, protein turnover, chaperones	hypothetical protein F775_32163 [Aegilops tauschii]	biological process: metabolic process (GO:0008152);; molecular function: catalytic activity (GO:0003824);; cellular component: cell (GO:0005623);; cellular component: organelle (GO:0043226);; cellular component: cell part (GO:0044464);; biological process: response to stimulus (GO:0050896);; biological process: multicellular organismal process (GO:0032501);; biological process: developmental proc…
TraesCS1B01G194900	3.00049	3.18877	1.63131	0.423715	0	0	0.0041573	4.20292	up	[O]	Posttranslational modification, protein turnover, chaperones	Molecular Function: glutathione transferase activity (GO:0004364);; Cellular Component: chloroplast (GO:0009507);; Biological Process: de-etiolation (GO:0009704);; Biological Process: response to cadmium ion (GO:0046686);; Biological Process: lateral root development (GO:0048527);; Biological Process: response to growth hormone (GO:0060416);; Biological Process: response to karrikin (GO:0080167);;	K00799|1.52484e-125|bdi:100823782|	Glutathione metabolism (ko00480)	[O]	Posttranslational modification, protein turnover, chaperones	Glutathione S-transferase, N-terminal domain;; Glutathione S-transferase, N-terminal domain;; Glutathione S-transferase, C-terminal domain;; Glutathione S-transferase, N-terminal domain;; Glutathione S-transferase, C-terminal domain	Glutathione S-transferase U17 GN=At1g10370 OS=Arabidopsis thaliana (Mouse-ear cress) PE=2 SV=1	O	Posttranslational modification, protein turnover, chaperones	hypothetical protein F775_32163 [Aegilops tauschii]	biological process: metabolic process (GO:0008152);; molecular function: catalytic activity (GO:0003824);; cellular component: cell (GO:0005623);; cellular component: organelle (GO:0043226);; cellular component: cell part (GO:0044464);; biological process: response to stimulus (GO:0050896);; biological process: multicellular organismal process (GO:0032501);; biological process: developmental proc…
TraesCS5D01G112200	3.10036	3.75751	2.92019	1.06149	1.25958	0.755521	7.35e-11	1.60445	up	--	--	--	K10268|3.2268e-127|bdi:100829693|F-box/LRR-repeat protein 14-like; K10268 F-box and leucine-rich repeat protein 2/20 (A)	--	[R]	General function prediction only	--	F-box/LRR-repeat protein 14 GN=FBL14 OS=Arabidopsis thaliana (Mouse-ear cress) PE=2 SV=1	R	General function prediction only	hypothetical protein F775_32707 [Aegilops tauschii]	--
TraesCS1A01G186700	16.7966	20.4815	17.5619	3.09827	4.12317	2.52313	1.42e-24	2.48393	up	--	--	Molecular Function: glutathione transferase activity (GO:0004364);; Biological Process: glutathione metabolic process (GO:0006749);; Cellular Component: chloroplast (GO:0009507);; Biological Process: de-etiolation (GO:0009704);; Biological Process: response to cadmium ion (GO:0046686);; Biological Process: lateral root development (GO:0048527);; Biological Process: response to growth hormone (GO:…	K00799|3.11769e-102|bdi:100824401|	Glutathione metabolism (ko00480)	[O]	Posttranslational modification, protein turnover, chaperones	Glutathione S-transferase, N-terminal domain;; Glutathione S-transferase, N-terminal domain;; Glutathione S-transferase, N-terminal domain;; Glutathione S-transferase, C-terminal domain;; Glutathione S-transferase, C-terminal domain	Probable glutathione S-transferase GSTU6 GN=OSJNBb0038A07.2 OS=Oryza sativa subsp. japonica (Rice) PE=2 SV=2	O	Posttranslational modification, protein turnover, chaperones	hypothetical protein F775_43770 [Aegilops tauschii]	biological process: metabolic process (GO:0008152);; molecular function: catalytic activity (GO:0003824);; biological process: cellular process (GO:0009987);; biological process: single-organism process (GO:0044699);; cellular component: cell (GO:0005623);; cellular component: organelle (GO:0043226);; cellular component: cell part (GO:0044464);; biological process: response to stimulus (GO:005089…
TraesCS1B01G194700	5.8719	8.20527	7.24867	3.18822	0.863244	2.19106	6.78e-05	1.76688	up	--	--	Molecular Function: glutathione transferase activity (GO:0004364);; Biological Process: glutathione metabolic process (GO:0006749);; Cellular Component: chloroplast (GO:0009507);; Biological Process: de-etiolation (GO:0009704);; Biological Process: response to cadmium ion (GO:0046686);; Biological Process: lateral root development (GO:0048527);; Biological Process: response to growth hormone (GO:…	K00799|1.21354e-98|bdi:100824401|	Glutathione metabolism (ko00480)	[O]	Posttranslational modification, protein turnover, chaperones	Glutathione S-transferase, N-terminal domain;; Glutathione S-transferase, N-terminal domain;; Glutathione S-transferase, N-terminal domain;; Glutathione S-transferase, C-terminal domain;; Glutathione S-transferase, C-terminal domain	Probable glutathione S-transferase GSTU6 GN=OSJNBb0038A07.2 OS=Oryza sativa subsp. japonica (Rice) PE=2 SV=2	O	Posttranslational modification, protein turnover, chaperones	hypothetical protein F775_43770 [Aegilops tauschii]	biological process: metabolic process (GO:0008152);; molecular function: catalytic activity (GO:0003824);; biological process: cellular process (GO:0009987);; biological process: single-organism process (GO:0044699);; cellular component: cell (GO:0005623);; cellular component: organelle (GO:0043226);; cellular component: cell part (GO:0044464);; biological process: response to stimulus (GO:005089…
TraesCS7A01G259100	8.24124	12.1123	8.30348	0.900938	2.20675	2.99926	5.42e-07	2.258	up	[R]	General function prediction only	Biological Process: lipid catabolic process (GO:0016042);; Molecular Function: hydrolase activity, acting on ester bonds (GO:0016788);;	--	--	[I]	Lipid transport and metabolism	Partial alpha/beta-hydrolase lipase region;; Alpha/beta hydrolase family;; Alpha/beta hydrolase family;; alpha/beta hydrolase fold	Triacylglycerol lipase 2 (Precursor) GN=LIP2 OS=Arabidopsis thaliana (Mouse-ear cress) PE=2 SV=1	I	Lipid transport and metabolism	hypothetical protein F775_52079 [Aegilops tauschii]	biological process: metabolic process (GO:0008152);; biological process: single-organism process (GO:0044699);; molecular function: catalytic activity (GO:0003824)
TraesCS7B01G156900	2.63482	4.79348	3.24264	0.193359	0	0.512789	1.52e-06	3.94451	up	[R]	General function prediction only	Biological Process: fatty acid catabolic process (GO:0009062);; Molecular Function: hydrolase activity, acting on ester bonds (GO:0016788);;	--	--	[I]	Lipid transport and metabolism	Partial alpha/beta-hydrolase lipase region;; Alpha/beta hydrolase family;; Alpha/beta hydrolase family;; alpha/beta hydrolase fold	Triacylglycerol lipase 2 (Precursor) GN=LIP2 OS=Arabidopsis thaliana (Mouse-ear cress) PE=2 SV=1	I	Lipid transport and metabolism	hypothetical protein F775_52079 [Aegilops tauschii]	biological process: metabolic process (GO:0008152);; biological process: cellular process (GO:0009987);; biological process: single-organism process (GO:0044699);; molecular function: catalytic activity (GO:0003824)
TraesCS5B01G009000	46.2632	41.6321	37.8406	20.7812	18.4498	17.2248	3.26e-10	1.13582	up	--	--	--	--	--	--	--	PLAC8 family	Cell number regulator 10 GN=CNR10 OS=Zea mays (Maize) PE=2 SV=1	S	Function unknown	hypothetical protein SORBIDRAFT_06g019050 [Sorghum bicolor]	--
TraesCS7A01G090100	22.0134	16.3149	25.4705	0.629186	0.429239	0.612048	1.63e-22	5.31785	up	--	--	--	--	--	--	--	Cysteine-rich TM module stress tolerance	--	R	General function prediction only	hypothetical protein TRIUR3_00247 [Triticum urartu]	--
Triticum_aestivum_newGene_13422	10.2616	6.89182	10.3281	2.46485	3.21205	3.98885	0.000503	1.37537	up	--	--	--	--	--	--	--	--	--	S	Function unknown	hypothetical protein TRIUR3_03296 [Triticum urartu]	--
TraesCS4B01G044500	7.15247	9.85674	7.53862	3.26914	3.06819	1.79118	0.000113	1.57486	up	--	--	Molecular Function: glutathione transferase activity (GO:0004364);; Cellular Component: vacuole (GO:0005773);; Cellular Component: endoplasmic reticulum (GO:0005783);; Cellular Component: Golgi apparatus (GO:0005794);; Biological Process: ER to Golgi vesicle-mediated transport (GO:0006888);; Cellular Component: membrane (GO:0016020);; Cellular Component: cytoplasmic membrane-bounded vesicle (GO:0…	K00799|7.5339e-81|bdi:100820964|microsomal glutathione S-transferase 3; K00799 glutathione S-transferase [EC:2.5.1.18] (A)	Glutathione metabolism (ko00480)	--	--	MAPEG family	--	S	Function unknown	hypothetical protein TRIUR3_05587 [Triticum urartu]	biological process: metabolic process (GO:0008152);; molecular function: catalytic activity (GO:0003824);; cellular component: cell (GO:0005623);; cellular component: organelle (GO:0043226);; cellular component: cell part (GO:0044464);; biological process: single-organism process (GO:0044699);; biological process: localization (GO:0051179);; cellular component: membrane (GO:0016020)
Triticum_aestivum_newGene_7963	6.25595	4.17899	7.09157	1.45637	1.22324	1.86079	0.000156	1.99307	up	--	--	--	--	--	--	--	--	--	--	--	hypothetical protein TRIUR3_05744 [Triticum urartu]	--
TraesCS1A01G265900	201.594	258.172	189.621	29.8076	17.221	17.5536	7.83e-11	3.35059	up	--	--	Molecular Function: serine-type endopeptidase inhibitor activity (GO:0004867);; Cellular Component: extracellular region (GO:0005576);;	--	--	--	--	--	--	R	General function prediction only	hypothetical protein TRIUR3_06537 [Triticum urartu]	biological process: biological regulation (GO:0065007);; molecular function: enzyme regulator activity (GO:0030234);; cellular component: extracellular region (GO:0005576)
TraesCS1A01G265700	104.721	179.194	116.466	13.1628	6.49389	5.16677	1.24e-05	4.01427	up	--	--	Molecular Function: serine-type endopeptidase inhibitor activity (GO:0004867);; Cellular Component: extracellular region (GO:0005576);;	--	--	--	--	--	--	R	General function prediction only	hypothetical protein TRIUR3_06539 [Triticum urartu]	biological process: biological regulation (GO:0065007);; molecular function: enzyme regulator activity (GO:0030234);; cellular component: extracellular region (GO:0005576)
TraesCS1A01G265600	1201.42	1317.83	1362.08	242.196	133.097	242.399	3.53e-51	2.63511	up	--	--	Molecular Function: serine-type endopeptidase inhibitor activity (GO:0004867);; Cellular Component: extracellular region (GO:0005576);; Biological Process: proteolysis (GO:0006508);; Molecular Function: peptidase activity (GO:0008233);;	--	--	--	--	--	--	R	General function prediction only	hypothetical protein TRIUR3_06540 [Triticum urartu]	biological process: biological regulation (GO:0065007);; molecular function: enzyme regulator activity (GO:0030234);; cellular component: extracellular region (GO:0005576);; biological process: metabolic process (GO:0008152);; molecular function: catalytic activity (GO:0003824)
Triticum_aestivum_newGene_13185	322.826	269.15	322.907	100.456	77.4796	94.6574	1.96e-33	1.68161	up	--	--	--	--	--	--	--	--	--	--	--	hypothetical protein TRIUR3_06757 [Triticum urartu]	--
TraesCS3A01G095900	13.5246	20.0208	19.1342	4.74969	5.2085	4.42225	2.94e-06	1.83205	up	--	--	--	--	--	--	--	--	--	--	--	hypothetical protein TRIUR3_08548 [Triticum urartu]	--
TraesCS2B01G529700	1.91252	1.74863	1.7571	0.260109	0.208174	0.199796	1.75e-18	3.01606	up	--	--	Biological Process: cellular metabolic process (GO:0044237);; Molecular Function: metal ion binding (GO:0046872);;	--	--	[R]	General function prediction only	gag-polypeptide of LTR copia-type;; gag-polypeptide of LTR copia-type	--	R	General function prediction only	hypothetical protein TRIUR3_11313 [Triticum urartu]	biological process: metabolic process (GO:0008152);; biological process: cellular process (GO:0009987);; molecular function: binding (GO:0005488)
TraesCS3B01G222300	0.601834	0.866301	0.913615	0.0804554	0.0553556	0.214313	1.02e-06	2.97805	up	--	--	Cellular Component: plastid (GO:0009536);; Biological Process: cellular metabolic process (GO:0044237);; Molecular Function: metal ion binding (GO:0046872);;	--	--	[R]	General function prediction only	gag-polypeptide of LTR copia-type;; gag-polypeptide of LTR copia-type;; Zinc knuckle	--	R	General function prediction only	hypothetical protein TRIUR3_11313 [Triticum urartu]	cellular component: cell (GO:0005623);; cellular component: organelle (GO:0043226);; cellular component: cell part (GO:0044464);; biological process: metabolic process (GO:0008152);; biological process: cellular process (GO:0009987);; molecular function: binding (GO:0005488)
TraesCS5A01G549000	0.84053	0.911648	0.861726	0.162532	0.144487	0.211238	3.34e-05	2.36564	up	--	--	Cellular Component: plastid (GO:0009536);; Biological Process: cellular metabolic process (GO:0044237);; Molecular Function: metal ion binding (GO:0046872);;	--	--	[R]	General function prediction only	gag-polypeptide of LTR copia-type;; gag-polypeptide of LTR copia-type	--	R	General function prediction only	hypothetical protein TRIUR3_11313 [Triticum urartu]	cellular component: cell (GO:0005623);; cellular component: organelle (GO:0043226);; cellular component: cell part (GO:0044464);; biological process: metabolic process (GO:0008152);; biological process: cellular process (GO:0009987);; molecular function: binding (GO:0005488)
TraesCS1A01G183700	0.128722	0.400961	0.222266	0	0	0	0.00125471	Infinity	up	--	--	--	--	--	--	--	--	--	--	--	hypothetical protein TRIUR3_15655 [Triticum urartu]	--
TraesCS3A01G166500	17.2165	16.2635	12.084	5.68202	4.59275	6.4603	9.82e-06	1.4212	up	--	--	Biological Process: defense response (GO:0006952);; Biological Process: response to biotic stimulus (GO:0009607);;	--	--	--	--	SnoaL-like polyketide cyclase	Pathogen-related protein OS=Hordeum vulgare (Barley) PE=2 SV=2	S	Function unknown	hypothetical protein TRIUR3_18487 [Triticum urartu]	biological process: response to stimulus (GO:0050896)
Triticum_aestivum_newGene_13781	10.9069	6.98107	9.85091	3.56881	4.39446	4.41599	0.00206464	1.10128	up	--	--	Cellular Component: plasma membrane (GO:0005886);; Molecular Function: zinc ion binding (GO:0008270);; Cellular Component: integral component of membrane (GO:0016021);; Molecular Function: cellulose synthase (UDP-forming) activity (GO:0016760);; Biological Process: cellulose biosynthetic process (GO:0030244);;	K10999|1.56091e-11|zma:541805|cesa7, CesA-7; cellulose synthase7; K10999 cellulose synthase A [EC:2.4.1.12] (A)	--	--	--	--	Probable cellulose synthase A catalytic subunit 3 [UDP-forming] GN=P0409D09.11 OS=Oryza sativa subsp. japonica (Rice) PE=2 SV=1	O	Posttranslational modification, protein turnover, chaperones	hypothetical protein TRIUR3_20801 [Triticum urartu]	cellular component: cell (GO:0005623);; cellular component: membrane (GO:0016020);; cellular component: cell part (GO:0044464);; molecular function: binding (GO:0005488);; cellular component: membrane part (GO:0044425);; biological process: metabolic process (GO:0008152);; molecular function: catalytic activity (GO:0003824);; biological process: cellular process (GO:0009987);; biological process:…
TraesCS7A01G416300	4.90792	4.88719	5.55662	2.34264	3.92477	2.63786	0.00780301	1.12395	up	--	--	--	--	--	--	--	AIG2-like family	Protein AIG2 GN=AIG2 OS=Arabidopsis thaliana (Mouse-ear cress) PE=2 SV=1	S	Function unknown	hypothetical protein TRIUR3_25751 [Triticum urartu]	--
TraesCS7A01G558500	23.0644	19.3937	25.9519	3.40678	2.0319	0.97759	1.78e-22	3.46558	up	--	--	Biological Process: killing of cells of other organism (GO:0031640);; Biological Process: defense response to fungus (GO:0050832);;	--	--	--	--	Thaumatin family	Thaumatin-like protein PWIR2 (Precursor) OS=Triticum aestivum (Wheat) PE=2 SV=1	R	General function prediction only	hypothetical protein TRIUR3_28396 [Triticum urartu]	biological process: cell killing (GO:0001906);; biological process: multi-organism process (GO:0051704);; biological process: biological regulation (GO:0065007);; biological process: response to stimulus (GO:0050896)
TraesCS4A01G325200	0.708877	1.4449	0.861102	0.173165	0.0608049	0.079061	0.000534	3.52877	up	--	--	--	--	--	--	--	--	F-box/FBD/LRR-repeat protein At1g80470 GN=At1g80470 OS=Arabidopsis thaliana (Mouse-ear cress) PE=2 SV=1	R	General function prediction only	hypothetical protein TRIUR3_30875 [Triticum urartu]	--
Triticum_aestivum_newGene_254	1.18257	1.65788	0.945587	0	0	0.0295968	3.59e-20	7.56392	up	--	--	--	--	--	--	--	--	--	--	--	hypothetical protein TRIUR3_32983 [Triticum urartu]	--
TraesCSU01G159000	4.48502	3.32658	4.24827	0	0	0	7.16e-12	Infinity	up	[RTKL]	General function prediction only;; Signal transduction mechanisms;; Transcription;; Replication, recombination and repair	Molecular Function: protein serine/threonine kinase activity (GO:0004674);; Molecular Function: ATP binding (GO:0005524);; Biological Process: protein phosphorylation (GO:0006468);;	--	--	[T]	Signal transduction mechanisms	Protein kinase domain;; Protein tyrosine kinase	Probable receptor-like protein kinase At1g67000 (Precursor) GN=At1g67000 OS=Arabidopsis thaliana (Mouse-ear cress) PE=2 SV=2	T	Signal transduction mechanisms	iron-deficiency induced receptor-like kinase [Hordeum vulgare subsp. vulgare]	biological process: metabolic process (GO:0008152);; biological process: cellular process (GO:0009987);; molecular function: catalytic activity (GO:0003824);; molecular function: binding (GO:0005488)
TraesCS2A01G219100	11.3453	4.35168	8.3985	1.23424	0.490355	0.84579	0.000587	3.23265	up	[C]	Energy production and conversion	Molecular Function: isocitrate lyase activity (GO:0004451);; Biological Process: glyoxylate cycle (GO:0006097);; Biological Process: tricarboxylic acid cycle (GO:0006099);; Cellular Component: glyoxysome (GO:0009514);; Biological Process: seed dormancy process (GO:0010162);;	K01637|0|bdi:100841104|isocitrate lyase; K01637 isocitrate lyase [EC:4.1.3.1] (A)	Glyoxylate and dicarboxylate metabolism (ko00630);; Carbon metabolism (ko01200)	[C]	Energy production and conversion	Isocitrate lyase family;; Phosphoenolpyruvate phosphomutase	Isocitrate lyase {ECO:0000303|PubMed:15944756} OS=Oryza sativa subsp. japonica (Rice) PE=1 SV=1	C	Energy production and conversion	isocitrate lyase [Triticum aestivum]	biological process: metabolic process (GO:0008152);; molecular function: catalytic activity (GO:0003824);; biological process: cellular process (GO:0009987);; biological process: single-organism process (GO:0044699);; cellular component: cell (GO:0005623);; cellular component: organelle (GO:0043226);; cellular component: cell part (GO:0044464);; biological process: reproduction (GO:0000003);; bio…
Triticum_aestivum_newGene_7619	9.77283	2.65189	8.67254	0	0	0.0408014	1.09e-06	8.90834	up	--	--	--	--	--	--	--	--	--	S	Function unknown	jasmonate induced protein [Hordeum vulgare subsp. vulgare]	--
TraesCS6B01G091100	0.721283	0.256543	0.847866	0	0	0.0600192	0.00193437	4.85947	up	--	--	Molecular Function: magnesium ion binding (GO:0000287);; Biological Process: metabolic process (GO:0008152);; Cellular Component: plastid (GO:0009536);; Molecular Function: terpene synthase activity (GO:0010333);;	K15086|0|bdi:100823591|(3S,6E)-nerolidol synthase 1; K15086 (3S)-linalool synthase [EC:4.2.3.25] (A)	Monoterpenoid biosynthesis (ko00902)	--	--	Terpene synthase family, metal binding domain;; Terpene synthase, N-terminal domain	Probable terpene synthase 13 GN=TPS13 OS=Ricinus communis (Castor bean) PE=3 SV=1	R	General function prediction only	Linalool synthase, chloroplastic [Aegilops tauschii]	molecular function: binding (GO:0005488);; biological process: metabolic process (GO:0008152);; cellular component: cell (GO:0005623);; cellular component: organelle (GO:0043226);; cellular component: cell part (GO:0044464);; molecular function: catalytic activity (GO:0003824)
TraesCS7D01G496400	0.477059	0.672965	0.5249	0.131673	0.114751	0.0204525	0.0038397	2.61159	up	--	--	Molecular Function: kinase activity (GO:0016301);;	--	--	--	--	Leucine Rich repeats (2 copies);; Leucine rich repeat;; Leucine Rich Repeat;; Leucine rich repeat N-terminal domain;; Leucine rich repeat;; Leucine Rich repeat	LRR receptor-like serine/threonine-protein kinase EFR (Precursor) GN=EFR OS=Arabidopsis thaliana (Mouse-ear cress) PE=1 SV=1	S	Function unknown	LRR receptor-like serine/threonine-protein kinase EFR [Aegilops tauschii]	biological process: metabolic process (GO:0008152);; molecular function: catalytic activity (GO:0003824)
TraesCS4A01G491400	0.845762	1.25091	1.58246	0.34428	0.0893637	0.450221	0.0060859	2.03809	up	--	--	Cellular Component: cytoplasmic membrane-bounded vesicle (GO:0016023);; Molecular Function: transferase activity (GO:0016740);;	--	--	--	--	Leucine Rich repeats (2 copies);; Leucine rich repeat;; Leucine Rich Repeat;; Leucine Rich repeat;; Leucine rich repeat N-terminal domain;; Leucine rich repeat	Probable leucine-rich repeat receptor-like protein kinase At1g35710 (Precursor) GN=At1g35710 OS=Arabidopsis thaliana (Mouse-ear cress) PE=2 SV=1	R	General function prediction only	LRR receptor-like serine/threonine-protein kinase FLS2 [Aegilops tauschii]	cellular component: cell (GO:0005623);; cellular component: organelle (GO:0043226);; cellular component: cell part (GO:0044464);; biological process: metabolic process (GO:0008152);; molecular function: catalytic activity (GO:0003824)
TraesCS6B01G376200	3.39018	3.3479	3.54438	1.3924	1.70653	1.17438	1.63e-07	1.04489	up	[E]	Amino acid transport and metabolism	Molecular Function: nucleotide binding (GO:0000166);; Cellular Component: mitochondrion (GO:0005739);; Cellular Component: cytosol (GO:0005829);; Biological Process: response to sucrose (GO:0009744);; Biological Process: response to fructose (GO:0009750);; Biological Process: vegetative to reproductive phase transition of meristem (GO:0010228);; Biological Process: protein desumoylation (GO:00169…	K14157|0|bdi:100824912|alpha-aminoadipic semialdehyde synthase; K14157 alpha-aminoadipic semialdehyde synthase [EC:1.5.1.8 1.5.1.9] (A)	Lysine degradation (ko00310)	[E]	Amino acid transport and metabolism	Saccharopine dehydrogenase;; Alanine dehydrogenase/PNT, C-terminal domain;; LOR/SDH bifunctional enzyme conserved region;; Alanine dehydrogenase/PNT, N-terminal domain	Saccharopine dehydrogenase GN=F4I10.80 OS=Arabidopsis thaliana (Mouse-ear cress) PE=1 SV=1	E	Amino acid transport and metabolism	lysine ketoglutarate reductase/saccharopine dehydrogenase [Triticum turgidum]	molecular function: binding (GO:0005488);; cellular component: cell (GO:0005623);; cellular component: organelle (GO:0043226);; cellular component: cell part (GO:0044464);; biological process: response to stimulus (GO:0050896);; biological process: reproductive process (GO:0022414);; biological process: developmental process (GO:0032502);; biological process: metabolic process (GO:0008152);; biol…
TraesCS4D01G186700	2.45334	3.79155	3.03759	1.09758	0.74431	1.21045	0.000218	1.58501	up	[IQ]	Lipid transport and metabolism;; Secondary metabolites biosynthesis, transport and catabolism	Molecular Function: acetate-CoA ligase activity (GO:0003987);; Cellular Component: mitochondrion (GO:0005739);; Cellular Component: peroxisome (GO:0005777);; Biological Process: acetate metabolic process (GO:0006083);; Biological Process: glyoxylate cycle (GO:0006097);;	--	--	[I]	Lipid transport and metabolism	AMP-binding enzyme;; AMP-binding enzyme C-terminal domain	Acetate/butyrate--CoA ligase AAE7, peroxisomal GN=K14A17.23 OS=Arabidopsis thaliana (Mouse-ear cress) PE=1 SV=1	I	Lipid transport and metabolism	Medium-chain-fatty-acid--CoA ligase [Aegilops tauschii]	biological process: metabolic process (GO:0008152);; molecular function: catalytic activity (GO:0003824);; cellular component: cell (GO:0005623);; cellular component: organelle (GO:0043226);; cellular component: cell part (GO:0044464);; biological process: cellular process (GO:0009987);; biological process: single-organism process (GO:0044699)
TraesCS7D01G277500	3.36434	1.91255	2.63994	0.812534	0.774439	0.521853	0.000305	1.86034	up	[R]	General function prediction only	Cellular Component: peroxisomal matrix (GO:0005782);; Cellular Component: plasma membrane (GO:0005886);; Cellular Component: chloroplast (GO:0009507);; Molecular Function: disulfide oxidoreductase activity (GO:0015036);; Molecular Function: monodehydroascorbate reductase (NADH) activity (GO:0016656);; Biological Process: electron transport chain (GO:0022900);; Biological Process: cell redox homeo…	K08232|0|bdi:100823694|monodehydroascorbate reductase-like; K08232 monodehydroascorbate reductase (NADH) [EC:1.6.5.4] (A)	Ascorbate and aldarate metabolism (ko00053)	[R]	General function prediction only	Pyridine nucleotide-disulphide oxidoreductase;; Pyridine nucleotide-disulphide oxidoreductase	Monodehydroascorbate reductase OS=Solanum lycopersicum (Tomato) PE=1 SV=1	R	General function prediction only	Monodehydroascorbate reductase [Aegilops tauschii]	cellular component: cell (GO:0005623);; cellular component: membrane-enclosed lumen (GO:0031974);; cellular component: organelle (GO:0043226);; cellular component: organelle part (GO:0044422);; cellular component: cell part (GO:0044464);; cellular component: membrane (GO:0016020);; biological process: metabolic process (GO:0008152);; biological process: single-organism process (GO:0044699);; mole…
TraesCS3D01G540600	11.9562	8.44842	9.61213	3.02672	2.39013	3.18626	4.43e-11	1.78066	up	[KAD]	Transcription;; RNA processing and modification;; Cell cycle control, cell division, chromosome partitioning	Molecular Function: DNA binding (GO:0003677);; Molecular Function: chromatin binding (GO:0003682);;	K09422|5.43307e-79|bdi:100844769|transcription factor MYB59-like; K09422 myb proto-oncogene protein, plant (A)	--	[K]	Transcription	Myb-like DNA-binding domain;; Myb-like DNA-binding domain	Myb-related protein MYBAS2 OS=Oryza sativa subsp. japonica (Rice) PE=2 SV=1	K	Transcription	Myb-related protein MYBAS2 [Aegilops tauschii]	molecular function: binding (GO:0005488)
TraesCS2A01G101400	8.53895	7.76375	7.4433	5.25363	2.41982	4.10921	1.09e-05	1.04696	up	--	--	Molecular Function: DNA binding (GO:0003677);; Biological Process: regulation of transcription, DNA-templated (GO:0006355);;	--	--	--	--	No apical meristem (NAM) protein	NAC domain-containing protein 100 GN=NAC100 OS=Arabidopsis thaliana (Mouse-ear cress) PE=2 SV=1	S	Function unknown	NAC transcription factor [Hordeum vulgare subsp. vulgare]	molecular function: binding (GO:0005488);; biological process: biological regulation (GO:0065007)
TraesCS2A01G395000	6.61505	5.74374	8.48679	2.49785	1.53219	1.88464	3.66e-08	1.84182	up	[R]	General function prediction only	Molecular Function: oxidoreductase activity, acting on paired donors, with incorporation or reduction of molecular oxygen, 2-oxoglutarate as one donor, and incorporation of one atom each of oxygen into both donors (GO:0016706);; Biological Process: oxidation-reduction process (GO:0055114);;	--	--	[QR]	Secondary metabolites biosynthesis, transport and catabolism;; General function prediction only	non-haem dioxygenase in morphine synthesis N-terminal;; 2OG-Fe(II) oxygenase superfamily	Naringenin,2-oxoglutarate 3-dioxygenase OS=Malus domestica (Apple) PE=2 SV=1	Q	Secondary metabolites biosynthesis, transport and catabolism	Naringenin,2-oxoglutarate 3-dioxygenase [Triticum urartu]	biological process: metabolic process (GO:0008152);; biological process: single-organism process (GO:0044699);; molecular function: catalytic activity (GO:0003824)
TraesCS2D01G392800	5.47298	4.12978	4.61338	2.64654	1.0957	1.36689	0.000128	1.48941	up	[R]	General function prediction only	Molecular Function: oxidoreductase activity, acting on paired donors, with incorporation or reduction of molecular oxygen, 2-oxoglutarate as one donor, and incorporation of one atom each of oxygen into both donors (GO:0016706);; Biological Process: oxidation-reduction process (GO:0055114);;	--	--	[QR]	Secondary metabolites biosynthesis, transport and catabolism;; General function prediction only	non-haem dioxygenase in morphine synthesis N-terminal;; 2OG-Fe(II) oxygenase superfamily	Naringenin,2-oxoglutarate 3-dioxygenase OS=Malus domestica (Apple) PE=2 SV=1	Q	Secondary metabolites biosynthesis, transport and catabolism	Naringenin,2-oxoglutarate 3-dioxygenase [Triticum urartu]	biological process: metabolic process (GO:0008152);; biological process: single-organism process (GO:0044699);; molecular function: catalytic activity (GO:0003824)
TraesCS2B01G535400	1.64735	2.54714	2.28933	0.567332	0.421251	0.480118	0.00879287	2.13918	up	--	--	Molecular Function: single-stranded DNA endodeoxyribonuclease activity (GO:0000014);; Molecular Function: nucleic acid binding (GO:0003676);; Biological Process: DNA catabolic process (GO:0006308);; Cellular Component: cytoplasmic membrane-bounded vesicle (GO:0016023);; Molecular Function: T/G mismatch-specific endonuclease activity (GO:0043765);;	--	--	--	--	S1/P1 Nuclease	Endonuclease 4 (Precursor) GN=ENDO4 OS=Arabidopsis thaliana (Mouse-ear cress) PE=3 SV=1	R	General function prediction only	Nuclease S1 [Aegilops tauschii]	biological process: metabolic process (GO:0008152);; biological process: cellular process (GO:0009987);; molecular function: catalytic activity (GO:0003824);; molecular function: binding (GO:0005488);; cellular component: cell (GO:0005623);; cellular component: organelle (GO:0043226);; cellular component: cell part (GO:0044464)
TraesCS2D01G507900	5.34002	5.50924	4.14078	2.75569	1.64577	2.39034	0.00889496	1.13788	up	--	--	Molecular Function: single-stranded DNA endodeoxyribonuclease activity (GO:0000014);; Molecular Function: nucleic acid binding (GO:0003676);; Biological Process: DNA catabolic process (GO:0006308);; Cellular Component: cytoplasmic membrane-bounded vesicle (GO:0016023);; Molecular Function: T/G mismatch-specific endonuclease activity (GO:0043765);;	--	--	--	--	S1/P1 Nuclease	Endonuclease 4 (Precursor) GN=ENDO4 OS=Arabidopsis thaliana (Mouse-ear cress) PE=3 SV=1	R	General function prediction only	Nuclease S1 [Triticum urartu]	biological process: metabolic process (GO:0008152);; biological process: cellular process (GO:0009987);; molecular function: catalytic activity (GO:0003824);; molecular function: binding (GO:0005488);; cellular component: cell (GO:0005623);; cellular component: organelle (GO:0043226);; cellular component: cell part (GO:0044464)
TraesCS5A01G004600	0.59998	0.598096	0.281735	0	0	0	5.03e-06	Infinity	up	[Q]	Secondary metabolites biosynthesis, transport and catabolism	Molecular Function: monooxygenase activity (GO:0004497);; Molecular Function: iron ion binding (GO:0005506);; Cellular Component: mitochondrion (GO:0005739);; Molecular Function: electron carrier activity (GO:0009055);; Cellular Component: membrane (GO:0016020);; Cellular Component: cytoplasmic membrane-bounded vesicle (GO:0016023);; Molecular Function: oxidoreductase activity, acting on paired d…	K05917|0|bdi:100844692|obtusifoliol 14-alpha demethylase-like; K05917 sterol 14-demethylase [EC:1.14.13.70] (A)	Steroid biosynthesis (ko00100)	[Q]	Secondary metabolites biosynthesis, transport and catabolism	Cytochrome P450	Obtusifoliol 14-alpha demethylase GN=CYP51 OS=Sorghum bicolor (Sorghum) PE=1 SV=1	Q	Secondary metabolites biosynthesis, transport and catabolism	Obtusifoliol 14-alpha demethylase [Triticum urartu]	biological process: metabolic process (GO:0008152);; biological process: single-organism process (GO:0044699);; molecular function: catalytic activity (GO:0003824);; molecular function: binding (GO:0005488);; cellular component: cell (GO:0005623);; cellular component: organelle (GO:0043226);; cellular component: cell part (GO:0044464);; molecular function: electron carrier activity (GO:0009055);;…
Triticum_aestivum_newGene_5150	3.43565	4.21975	2.9498	0.345366	0.162798	0.227427	2.44e-21	3.79791	up	--	--	Molecular Function: binding (GO:0005488);; Cellular Component: mitochondrion (GO:0005739);; Cellular Component: plastid (GO:0009536);;	--	--	[R]	General function prediction only	Reverse transcriptase (RNA-dependent DNA polymerase);; Integrase core domain;; GAG-pre-integrase domain;; gag-polypeptide of LTR copia-type;; gag-polypeptide of LTR copia-type;; Domain of unknown function (DUF4219)	Endonuclease OS=Nicotiana tabacum (Common tobacco) PE=2 SV=1	R	General function prediction only	OSJNBb0034I13.10 [Oryza sativa Japonica Group]	molecular function: binding (GO:0005488);; cellular component: cell (GO:0005623);; cellular component: organelle (GO:0043226);; cellular component: cell part (GO:0044464)
TraesCS4B01G033100	7.88942	10.7849	10.2856	3.1074	3.6486	2.86009	2.87e-07	1.59062	up	--	--	Cellular Component: cell wall (GO:0005618);; Cellular Component: cytoplasm (GO:0005737);; Biological Process: response to stress (GO:0006950);; Molecular Function: manganese ion binding (GO:0030145);; Molecular Function: nutrient reservoir activity (GO:0045735);; Cellular Component: apoplast (GO:0048046);; Molecular Function: oxalate oxidase activity (GO:0050162);; Biological Process: oxidation-r…	--	--	--	--	Cupin;; Cupin domain	Oxalate oxidase 2 (Precursor) OS=Hordeum vulgare (Barley) PE=2 SV=1	R	General function prediction only	Oxalate oxidase 2 [Triticum urartu]	cellular component: cell (GO:0005623);; cellular component: cell part (GO:0044464);; biological process: response to stimulus (GO:0050896);; molecular function: binding (GO:0005488);; molecular function: nutrient reservoir activity (GO:0045735);; cellular component: extracellular region (GO:0005576);; biological process: metabolic process (GO:0008152);; biological process: single-organism process…
TraesCS4D01G031600	15.2323	15.0612	17.2197	4.93356	6.04841	6.23911	4.16e-07	1.46353	up	--	--	Cellular Component: cell wall (GO:0005618);; Cellular Component: cytoplasm (GO:0005737);; Biological Process: response to stress (GO:0006950);; Molecular Function: manganese ion binding (GO:0030145);; Molecular Function: nutrient reservoir activity (GO:0045735);; Cellular Component: apoplast (GO:0048046);; Molecular Function: oxalate oxidase activity (GO:0050162);; Biological Process: oxidation-r…	--	--	--	--	Cupin;; Cupin domain	Oxalate oxidase 2 (Precursor) OS=Hordeum vulgare (Barley) PE=2 SV=1	R	General function prediction only	Oxalate oxidase GF-2.8 [Aegilops tauschii]	cellular component: cell (GO:0005623);; cellular component: cell part (GO:0044464);; biological process: response to stimulus (GO:0050896);; molecular function: binding (GO:0005488);; molecular function: nutrient reservoir activity (GO:0045735);; cellular component: extracellular region (GO:0005576);; biological process: metabolic process (GO:0008152);; biological process: single-organism process…
TraesCS4A01G279200	18.3465	16.9447	18.5098	7.3314	8.7155	8.57689	6.94e-05	1.11733	up	--	--	Cellular Component: cell wall (GO:0005618);; Cellular Component: cytoplasm (GO:0005737);; Biological Process: response to stress (GO:0006950);; Molecular Function: manganese ion binding (GO:0030145);; Molecular Function: nutrient reservoir activity (GO:0045735);; Cellular Component: apoplast (GO:0048046);; Molecular Function: oxalate oxidase activity (GO:0050162);; Biological Process: oxidation-r…	--	--	--	--	Cupin;; Cupin domain	Oxalate oxidase GF-2.8 (Precursor) OS=Triticum aestivum (Wheat) PE=1 SV=1	R	General function prediction only	Oxalate oxidase GF-2.8 [Aegilops tauschii]	cellular component: cell (GO:0005623);; cellular component: cell part (GO:0044464);; biological process: response to stimulus (GO:0050896);; molecular function: binding (GO:0005488);; molecular function: nutrient reservoir activity (GO:0045735);; cellular component: extracellular region (GO:0005576);; biological process: metabolic process (GO:0008152);; biological process: single-organism process…
TraesCS4A01G181900	3.53682	4.34232	4.84788	1.66346	1.61037	1.45337	0.0071068	1.45924	up	--	--	Cellular Component: cell wall (GO:0005618);; Cellular Component: cytoplasm (GO:0005737);; Biological Process: response to stress (GO:0006950);; Molecular Function: manganese ion binding (GO:0030145);; Molecular Function: nutrient reservoir activity (GO:0045735);; Cellular Component: apoplast (GO:0048046);; Molecular Function: oxalate oxidase activity (GO:0050162);; Biological Process: oxidation-r…	--	--	--	--	Cupin;; Cupin domain	Oxalate oxidase GF-2.8 (Precursor) OS=Triticum aestivum (Wheat) PE=1 SV=1	R	General function prediction only	Oxalate oxidase GF-2.8 [Aegilops tauschii]	cellular component: cell (GO:0005623);; cellular component: cell part (GO:0044464);; biological process: response to stimulus (GO:0050896);; molecular function: binding (GO:0005488);; molecular function: nutrient reservoir activity (GO:0045735);; cellular component: extracellular region (GO:0005576);; biological process: metabolic process (GO:0008152);; biological process: single-organism process…
TraesCS4D01G189200	32.5537	46.0675	36.2613	16.7974	18.0921	14.7993	2.69e-05	1.20407	up	--	--	Biological Process: defense response (GO:0006952);; Biological Process: response to biotic stimulus (GO:0009607);;	--	--	--	--	Pathogenesis-related protein Bet v I family	Pathogenesis-related protein 1 GN=PR1 OS=Asparagus officinalis (Garden asparagus) PE=2 SV=1	S	Function unknown	pathogenesis related protein 10 [Triticum aestivum]	biological process: response to stimulus (GO:0050896)
TraesCS4A01G116400	15.8853	16.6137	11.0378	2.22358	2.9018	0.317129	1.99e-09	3.05902	up	--	--	Biological Process: defense response (GO:0006952);; Biological Process: response to biotic stimulus (GO:0009607);;	--	--	--	--	Pathogenesis-related protein Bet v I family	Pathogenesis-related protein 1 GN=PR1 OS=Asparagus officinalis (Garden asparagus) PE=2 SV=1	S	Function unknown	Pathogenesis-related protein 1 [Triticum urartu]	biological process: response to stimulus (GO:0050896)
TraesCS5A01G183300	23.8708	16.8312	15.4109	6.84684	3.78533	2.87038	0.000148	2.04216	up	[S]	Function unknown	Cellular Component: extracellular region (GO:0005576);; Biological Process: defense response (GO:0006952);; Biological Process: response to biotic stimulus (GO:0009607);;	--	--	[S]	Function unknown	Cysteine-rich secretory protein family	Pathogenesis-related protein PRB1-3 (Precursor) OS=Hordeum vulgare (Barley) PE=2 SV=1	S	Function unknown	pathogenisis-related protein 1.1 [Triticum aestivum]	cellular component: extracellular region (GO:0005576);; biological process: response to stimulus (GO:0050896)
TraesCS5B01G181500	8.58606	7.37028	9.45827	1.13095	2.87861	0.567683	0.000503	2.4271	up	[S]	Function unknown	Cellular Component: extracellular region (GO:0005576);; Biological Process: defense response (GO:0006952);; Biological Process: response to biotic stimulus (GO:0009607);;	--	--	[S]	Function unknown	Cysteine-rich secretory protein family	Pathogenesis-related protein PRB1-2 (Precursor) OS=Hordeum vulgare (Barley) PE=2 SV=1	S	Function unknown	pathogenisis-related protein 1.1 [Triticum aestivum]	cellular component: extracellular region (GO:0005576);; biological process: response to stimulus (GO:0050896)
TraesCS4A01G331100	0.275442	0.399701	0.45036	0.0244298	0.0428208	0	9e-13	4.12635	up	[V]	Defense mechanisms	Molecular Function: ATP binding (GO:0005524);; Biological Process: ATP catabolic process (GO:0006200);; Biological Process: transport (GO:0006810);; Cellular Component: integral component of membrane (GO:0016021);; Molecular Function: ATPase activity (GO:0016887);;	--	--	[Q]	Secondary metabolites biosynthesis, transport and catabolism	ABC-2 type transporter;; ABC transporter;; Plant PDR ABC transporter associated;; ABC-transporter extracellular N-terminal;; AAA domain;; P-loop containing region of AAA domain;; AAA ATPase domain;; AAA domain;; 50S ribosome-binding GTPase;; Protein of unknown function, DUF258	Pleiotropic drug resistance protein 5 GN=OJ1372_D12.114 OS=Oryza sativa subsp. japonica (Rice) PE=2 SV=2	Q	Secondary metabolites biosynthesis, transport and catabolism	PDR-type ABC transporter [Triticum aestivum]	molecular function: binding (GO:0005488);; biological process: metabolic process (GO:0008152);; biological process: cellular process (GO:0009987);; biological process: single-organism process (GO:0044699);; biological process: localization (GO:0051179);; cellular component: membrane (GO:0016020);; cellular component: membrane part (GO:0044425);; molecular function: catalytic activity (GO:0003824)
TraesCS2D01G107800	2.38163	1.86574	1.75798	0.178903	0	0	2.54e-05	5.09393	up	--	--	Molecular Function: peroxidase activity (GO:0004601);; Cellular Component: extracellular region (GO:0005576);; Molecular Function: heme binding (GO:0020037);; Biological Process: hydrogen peroxide catabolic process (GO:0042744);; Molecular Function: metal ion binding (GO:0046872);; Biological Process: oxidation-reduction process (GO:0055114);;	--	--	--	--	Peroxidase	Peroxidase 1 (Precursor) OS=Hordeum vulgare (Barley) PE=2 SV=1	G	Carbohydrate transport and metabolism	Peroxidase 1 [Aegilops tauschii]	biological process: metabolic process (GO:0008152);; biological process: single-organism process (GO:0044699);; molecular function: catalytic activity (GO:0003824);; molecular function: antioxidant activity (GO:0016209);; cellular component: extracellular region (GO:0005576);; molecular function: binding (GO:0005488);; biological process: cellular process (GO:0009987);; biological process: respon…
TraesCS2B01G124800	2.39878	2.99827	3.55105	0.192732	0.600827	0.0971186	2.94e-06	3.39156	up	--	--	Molecular Function: peroxidase activity (GO:0004601);; Cellular Component: extracellular region (GO:0005576);; Molecular Function: heme binding (GO:0020037);; Biological Process: hydrogen peroxide catabolic process (GO:0042744);; Molecular Function: metal ion binding (GO:0046872);; Biological Process: oxidation-reduction process (GO:0055114);;	K00430|7.82599e-155|bdi:100834256|peroxidase-like; K00430 peroxidase [EC:1.11.1.7] (A)	Phenylalanine metabolism (ko00360);; Phenylpropanoid biosynthesis (ko00940)	--	--	Peroxidase	Peroxidase 1 (Precursor) OS=Hordeum vulgare (Barley) PE=2 SV=1	G	Carbohydrate transport and metabolism	peroxidase 2 [Triticum monococcum]	biological process: metabolic process (GO:0008152);; biological process: single-organism process (GO:0044699);; molecular function: catalytic activity (GO:0003824);; molecular function: antioxidant activity (GO:0016209);; cellular component: extracellular region (GO:0005576);; molecular function: binding (GO:0005488);; biological process: cellular process (GO:0009987);; biological process: respon…
TraesCS2D01G107600	50.9865	46.4329	51.5447	17.7379	20.7866	14.0216	9.32e-21	1.48796	up	--	--	Molecular Function: peroxidase activity (GO:0004601);; Biological Process: response to oxidative stress (GO:0006979);; Cellular Component: cytoplasmic membrane-bounded vesicle (GO:0016023);; Molecular Function: heme binding (GO:0020037);; Molecular Function: metal ion binding (GO:0046872);; Biological Process: oxidation-reduction process (GO:0055114);;	K00430|2.33093e-166|bdi:100834556|peroxidase 2-like; K00430 peroxidase [EC:1.11.1.7] (A)	Phenylalanine metabolism (ko00360);; Phenylpropanoid biosynthesis (ko00940)	--	--	Peroxidase	Peroxidase 2 (Precursor) OS=Oryza sativa subsp. japonica (Rice) PE=2 SV=1	R	General function prediction only	Peroxidase 2 [Triticum urartu]	biological process: metabolic process (GO:0008152);; biological process: single-organism process (GO:0044699);; molecular function: catalytic activity (GO:0003824);; molecular function: antioxidant activity (GO:0016209);; biological process: response to stimulus (GO:0050896);; cellular component: cell (GO:0005623);; cellular component: organelle (GO:0043226);; cellular component: cell part (GO:00…
TraesCS2B01G124600	3.05226	4.4352	1.98419	0.482339	0.59445	0.289501	0.00285728	2.85696	up	--	--	Molecular Function: peroxidase activity (GO:0004601);; Biological Process: response to oxidative stress (GO:0006979);; Cellular Component: cytoplasmic membrane-bounded vesicle (GO:0016023);; Molecular Function: heme binding (GO:0020037);; Molecular Function: metal ion binding (GO:0046872);; Biological Process: oxidation-reduction process (GO:0055114);;	K00430|2.64268e-145|bdi:100834556|peroxidase 2-like; K00430 peroxidase [EC:1.11.1.7] (A)	Phenylalanine metabolism (ko00360);; Phenylpropanoid biosynthesis (ko00940)	--	--	Peroxidase	Peroxidase 2 (Precursor) OS=Oryza sativa subsp. japonica (Rice) PE=2 SV=1	R	General function prediction only	Peroxidase 2 [Triticum urartu]	biological process: metabolic process (GO:0008152);; biological process: single-organism process (GO:0044699);; molecular function: catalytic activity (GO:0003824);; molecular function: antioxidant activity (GO:0016209);; biological process: response to stimulus (GO:0050896);; cellular component: cell (GO:0005623);; cellular component: organelle (GO:0043226);; cellular component: cell part (GO:00…
TraesCS2A01G107600	40.4518	52.7641	33.1406	1.70447	1.8422	2.2452	3.9e-19	4.49821	up	--	--	Molecular Function: peroxidase activity (GO:0004601);; Cellular Component: extracellular region (GO:0005576);; Molecular Function: heme binding (GO:0020037);; Biological Process: hydrogen peroxide catabolic process (GO:0042744);; Molecular Function: metal ion binding (GO:0046872);; Biological Process: oxidation-reduction process (GO:0055114);;	K00430|1.07676e-156|bdi:100834256|peroxidase-like; K00430 peroxidase [EC:1.11.1.7] (A)	Phenylalanine metabolism (ko00360);; Phenylpropanoid biosynthesis (ko00940)	--	--	Peroxidase	Peroxidase (Precursor) OS=Triticum aestivum (Wheat) PE=2 SV=1	G	Carbohydrate transport and metabolism	peroxidase 3 [Triticum monococcum]	biological process: metabolic process (GO:0008152);; biological process: single-organism process (GO:0044699);; molecular function: catalytic activity (GO:0003824);; molecular function: antioxidant activity (GO:0016209);; cellular component: extracellular region (GO:0005576);; molecular function: binding (GO:0005488);; biological process: cellular process (GO:0009987);; biological process: respon…
TraesCS3D01G023700	0.779926	0.298652	0.955361	0.0752735	0.0877525	0.0340818	0.00572194	3.33334	up	--	--	--	--	--	--	--	Protein of unknown function (DUF1399)	--	S	Function unknown	pg1, putative, expressed [Triticum aestivum]	--
TraesCS4A01G130300	0.871026	1.03437	1.23789	0.574982	0.550494	0.227722	0.000204	1.28785	up	[P]	Inorganic ion transport and metabolism	Molecular Function: magnesium ion binding (GO:0000287);; Molecular Function: phospholipid-translocating ATPase activity (GO:0004012);; Molecular Function: ATP binding (GO:0005524);; Cellular Component: plasma membrane (GO:0005886);; Biological Process: cation transport (GO:0006812);; Biological Process: phospholipid transport (GO:0015914);; Cellular Component: integral component of membrane (GO:0…	K14802|0|bdi:100836682|phospholipid-transporting ATPase 1-like; K14802 phospholipid-transporting ATPase [EC:3.6.3.1] (A)	--	[R]	General function prediction only	E1-E2 ATPase;; haloacid dehalogenase-like hydrolase;; haloacid dehalogenase-like hydrolase;; Putative hydrolase of sodium-potassium ATPase alpha subunit;; haloacid dehalogenase-like hydrolase	Phospholipid-transporting ATPase 1 GN=ALA1 OS=Arabidopsis thaliana (Mouse-ear cress) PE=2 SV=1	P	Inorganic ion transport and metabolism	Phospholipid-transporting ATPase 1 [Aegilops tauschii]	molecular function: binding (GO:0005488);; biological process: metabolic process (GO:0008152);; biological process: cellular process (GO:0009987);; biological process: single-organism process (GO:0044699);; biological process: localization (GO:0051179);; molecular function: catalytic activity (GO:0003824);; molecular function: transporter activity (GO:0005215);; cellular component: cell (GO:00056…
TraesCS7D01G386600	0.483558	0.594654	0.577999	0.240903	0.271336	0.174888	0.00327853	1.22054	up	[V]	Defense mechanisms	Molecular Function: ATP binding (GO:0005524);; Cellular Component: mitochondrion (GO:0005739);; Biological Process: ATP catabolic process (GO:0006200);; Biological Process: transport (GO:0006810);; Cellular Component: integral component of membrane (GO:0016021);; Molecular Function: ATPase activity (GO:0016887);;	--	--	[Q]	Secondary metabolites biosynthesis, transport and catabolism	ABC-2 type transporter;; ABC transporter;; Plant PDR ABC transporter associated;; ABC-transporter extracellular N-terminal;; AAA domain;; AAA domain;; AAA domain;; P-loop containing region of AAA domain;; ATPase family associated with various cellular activities (AAA);; CobW/HypB/UreG, nucleotide-binding domain	Pleiotropic drug resistance protein 4 OS=Oryza sativa subsp. japonica (Rice) PE=2 SV=1	Q	Secondary metabolites biosynthesis, transport and catabolism	Pleiotropic drug resistance protein 4 [Triticum urartu]	molecular function: binding (GO:0005488);; cellular component: cell (GO:0005623);; cellular component: organelle (GO:0043226);; cellular component: cell part (GO:0044464);; biological process: metabolic process (GO:0008152);; biological process: cellular process (GO:0009987);; biological process: single-organism process (GO:0044699);; biological process: localization (GO:0051179);; cellular compo…
TraesCS5D01G233700	32.3664	34.0985	30.95	7.28293	7.65439	5.99177	5.92e-38	2.21829	up	[R]	General function prediction only	Molecular Function: iron ion binding (GO:0005506);; Molecular Function: oxidoreductase activity, acting on single donors with incorporation of molecular oxygen, incorporation of two atoms of oxygen (GO:0016702);; Molecular Function: oxidoreductase activity, acting on paired donors, with incorporation or reduction of molecular oxygen, 2-oxoglutarate as one donor, and incorporation of one atom each…	--	--	[QR]	Secondary metabolites biosynthesis, transport and catabolism;; General function prediction only	non-haem dioxygenase in morphine synthesis N-terminal;; 2OG-Fe(II) oxygenase superfamily	Protein SRG1 GN=SRG1 OS=Arabidopsis thaliana (Mouse-ear cress) PE=2 SV=1	Q	Secondary metabolites biosynthesis, transport and catabolism	predicted protein [Hordeum vulgare subsp. vulgare]	molecular function: binding (GO:0005488);; biological process: metabolic process (GO:0008152);; biological process: single-organism process (GO:0044699);; molecular function: catalytic activity (GO:0003824)
TraesCS6B01G158300	22.2952	23.0208	21.2312	5.46652	5.24658	8.94599	3.28e-29	1.73821	up	[Q]	Secondary metabolites biosynthesis, transport and catabolism	Molecular Function: monooxygenase activity (GO:0004497);; Molecular Function: iron ion binding (GO:0005506);; Molecular Function: electron carrier activity (GO:0009055);; Cellular Component: cytoplasmic membrane-bounded vesicle (GO:0016023);; Molecular Function: oxidoreductase activity, acting on paired donors, with incorporation or reduction of molecular oxygen (GO:0016705);; Molecular Function:…	--	--	[Q]	Secondary metabolites biosynthesis, transport and catabolism	Cytochrome P450	indole-2-monooxygenase GN=CYP71C4 OS=Zea mays (Maize) PE=1 SV=1	Q	Secondary metabolites biosynthesis, transport and catabolism	predicted protein [Hordeum vulgare subsp. vulgare]	biological process: metabolic process (GO:0008152);; biological process: single-organism process (GO:0044699);; molecular function: catalytic activity (GO:0003824);; molecular function: binding (GO:0005488);; molecular function: electron carrier activity (GO:0009055);; cellular component: cell (GO:0005623);; cellular component: organelle (GO:0043226);; cellular component: cell part (GO:0044464)
TraesCS5B01G224900	20.6059	19.9485	15.3446	2.06385	1.48521	0.687908	6.93e-26	3.69729	up	[R]	General function prediction only	Molecular Function: iron ion binding (GO:0005506);; Molecular Function: oxidoreductase activity, acting on paired donors, with incorporation or reduction of molecular oxygen, 2-oxoglutarate as one donor, and incorporation of one atom each of oxygen into both donors (GO:0016706);; Biological Process: oxidation-reduction process (GO:0055114);;	--	--	[QR]	Secondary metabolites biosynthesis, transport and catabolism;; General function prediction only	non-haem dioxygenase in morphine synthesis N-terminal;; 2OG-Fe(II) oxygenase superfamily	Protein SRG1 GN=SRG1 OS=Arabidopsis thaliana (Mouse-ear cress) PE=2 SV=1	Q	Secondary metabolites biosynthesis, transport and catabolism	predicted protein [Hordeum vulgare subsp. vulgare]	molecular function: binding (GO:0005488);; biological process: metabolic process (GO:0008152);; biological process: single-organism process (GO:0044699);; molecular function: catalytic activity (GO:0003824)
TraesCS3A01G280000	7.24626	9.03823	7.4471	1.64428	0.842417	0.709446	3.53e-24	2.88991	up	--	--	Biological Process: metabolic process (GO:0008152);; Molecular Function: transferase activity, transferring hexosyl groups (GO:0016758);;	--	--	[GC]	Carbohydrate transport and metabolism;; Energy production and conversion	UDP-glucoronosyl and UDP-glucosyl transferase	Anthocyanidin 5,3-O-glucosyltransferase GN=RhGT1 OS=Rosa hybrid cultivar PE=2 SV=1	CG	Energy production and conversion;; Carbohydrate transport and metabolism	predicted protein [Hordeum vulgare subsp. vulgare]	biological process: metabolic process (GO:0008152);; molecular function: catalytic activity (GO:0003824)
TraesCS2D01G128700	9.44509	12.3903	10.9119	2.04546	2.4567	2.51707	1.09e-21	2.16173	up	[R]	General function prediction only	Biological Process: metabolic process (GO:0008152);; Cellular Component: plastid (GO:0009536);; Molecular Function: hydrolase activity (GO:0016787);; Biological Process: response to arsenic-containing substance (GO:0046685);;	--	--	--	--	4Fe-4S single cluster domain;; Metallo-beta-lactamase superfamily;; 4Fe-4S single cluster domain	--	R	General function prediction only	predicted protein [Hordeum vulgare subsp. vulgare]	biological process: metabolic process (GO:0008152);; cellular component: cell (GO:0005623);; cellular component: organelle (GO:0043226);; cellular component: cell part (GO:0044464);; molecular function: catalytic activity (GO:0003824);; biological process: response to stimulus (GO:0050896)
TraesCS5A01G226400	24.4205	28.8116	22.6339	5.06753	4.56822	2.79144	4.58e-20	2.56665	up	[R]	General function prediction only	Molecular Function: iron ion binding (GO:0005506);; Molecular Function: oxidoreductase activity, acting on paired donors, with incorporation or reduction of molecular oxygen, 2-oxoglutarate as one donor, and incorporation of one atom each of oxygen into both donors (GO:0016706);; Biological Process: oxidation-reduction process (GO:0055114);;	--	--	[QR]	Secondary metabolites biosynthesis, transport and catabolism;; General function prediction only	non-haem dioxygenase in morphine synthesis N-terminal;; 2OG-Fe(II) oxygenase superfamily	Protein SRG1 GN=SRG1 OS=Arabidopsis thaliana (Mouse-ear cress) PE=2 SV=1	Q	Secondary metabolites biosynthesis, transport and catabolism	predicted protein [Hordeum vulgare subsp. vulgare]	molecular function: binding (GO:0005488);; biological process: metabolic process (GO:0008152);; biological process: single-organism process (GO:0044699);; molecular function: catalytic activity (GO:0003824)
TraesCS1A01G395100	22.1403	16.8461	19.4311	6.92647	4.7763	6.16501	7.56e-19	1.70238	up	[Q]	Secondary metabolites biosynthesis, transport and catabolism	Molecular Function: monooxygenase activity (GO:0004497);; Molecular Function: iron ion binding (GO:0005506);; Molecular Function: electron carrier activity (GO:0009055);; Cellular Component: cytoplasmic membrane-bounded vesicle (GO:0016023);; Molecular Function: oxidoreductase activity, acting on paired donors, with incorporation or reduction of molecular oxygen (GO:0016705);; Molecular Function:…	--	--	[Q]	Secondary metabolites biosynthesis, transport and catabolism	Cytochrome P450	Cytochrome P450 71D7 GN=CYP71D7 OS=Solanum chacoense (Chaco potato) PE=3 SV=1	Q	Secondary metabolites biosynthesis, transport and catabolism	predicted protein [Hordeum vulgare subsp. vulgare]	biological process: metabolic process (GO:0008152);; biological process: single-organism process (GO:0044699);; molecular function: catalytic activity (GO:0003824);; molecular function: binding (GO:0005488);; molecular function: electron carrier activity (GO:0009055);; cellular component: cell (GO:0005623);; cellular component: organelle (GO:0043226);; cellular component: cell part (GO:0044464)
Triticum_aestivum_newGene_16099	1.42822	1.14067	1.39235	0.193615	0.087614	0.0914093	1.54e-18	3.33943	up	[V]	Defense mechanisms	Molecular Function: ATP binding (GO:0005524);; Cellular Component: plasma membrane (GO:0005886);; Biological Process: ATP catabolic process (GO:0006200);; Cellular Component: integral component of membrane (GO:0016021);; Molecular Function: ATPase activity, coupled to transmembrane movement of substances (GO:0042626);; Biological Process: transmembrane transport (GO:0055085);;	--	--	[Q]	Secondary metabolites biosynthesis, transport and catabolism	ABC transporter	ABC transporter C family member 10 GN=F17J16.190 OS=Arabidopsis thaliana (Mouse-ear cress) PE=2 SV=2	Q	Secondary metabolites biosynthesis, transport and catabolism	predicted protein [Hordeum vulgare subsp. vulgare]	molecular function: binding (GO:0005488);; cellular component: cell (GO:0005623);; cellular component: membrane (GO:0016020);; cellular component: cell part (GO:0044464);; biological process: metabolic process (GO:0008152);; biological process: cellular process (GO:0009987);; biological process: single-organism process (GO:0044699);; cellular component: membrane part (GO:0044425);; biological pro…
TraesCS1D01G403300	14.6317	14.9742	15.8412	5.09773	4.24775	5.54565	5.13e-18	1.60022	up	--	--	Molecular Function: monooxygenase activity (GO:0004497);; Molecular Function: iron ion binding (GO:0005506);; Molecular Function: electron carrier activity (GO:0009055);; Cellular Component: cytoplasmic membrane-bounded vesicle (GO:0016023);; Molecular Function: oxidoreductase activity, acting on paired donors, with incorporation or reduction of molecular oxygen (GO:0016705);; Molecular Function:…	--	--	[Q]	Secondary metabolites biosynthesis, transport and catabolism	Cytochrome P450	Cytochrome P450 71D7 GN=CYP71D7 OS=Solanum chacoense (Chaco potato) PE=3 SV=1	Q	Secondary metabolites biosynthesis, transport and catabolism	predicted protein [Hordeum vulgare subsp. vulgare]	biological process: metabolic process (GO:0008152);; biological process: single-organism process (GO:0044699);; molecular function: catalytic activity (GO:0003824);; molecular function: binding (GO:0005488);; molecular function: electron carrier activity (GO:0009055);; cellular component: cell (GO:0005623);; cellular component: organelle (GO:0043226);; cellular component: cell part (GO:0044464)
TraesCS4B01G131500	3.94538	3.67472	3.92601	1.23759	0.713722	0.849068	6.06e-18	1.9493	up	[GEPR]	Carbohydrate transport and metabolism;; Amino acid transport and metabolism;; Inorganic ion transport and metabolism;; General function prediction only	Cellular Component: integral component of membrane (GO:0016021);; Biological Process: transmembrane transport (GO:0055085);;	--	--	[R]	General function prediction only	Major Facilitator Superfamily;; Sugar (and other) transporter	Protein ZINC INDUCED FACILITATOR-LIKE 1 GN=ZIFL1 OS=Arabidopsis thaliana (Mouse-ear cress) PE=2 SV=1	R	General function prediction only	predicted protein [Hordeum vulgare subsp. vulgare]	cellular component: membrane (GO:0016020);; cellular component: membrane part (GO:0044425);; biological process: cellular process (GO:0009987);; biological process: single-organism process (GO:0044699);; biological process: localization (GO:0051179)
TraesCS4B01G304300	3.52187	3.40807	4.07561	0.79076	0.435081	0.164512	6.71e-18	2.95924	up	[V]	Defense mechanisms	Biological Process: drug transmembrane transport (GO:0006855);; Molecular Function: drug transmembrane transporter activity (GO:0015238);; Molecular Function: antiporter activity (GO:0015297);; Cellular Component: membrane (GO:0016020);;	K03327|0|bdi:100845763|protein TRANSPARENT TESTA 12-like; K03327 multidrug resistance protein, MATE family (A)	--	[R]	General function prediction only	MatE	Protein TRANSPARENT TESTA 12 GN=F17J16_80 OS=Arabidopsis thaliana (Mouse-ear cress) PE=2 SV=1	S	Function unknown	predicted protein [Hordeum vulgare subsp. vulgare]	biological process: cellular process (GO:0009987);; biological process: single-organism process (GO:0044699);; biological process: response to stimulus (GO:0050896);; biological process: localization (GO:0051179);; molecular function: transporter activity (GO:0005215);; cellular component: membrane (GO:0016020)
TraesCS5D01G452500	1.30639	1.3227	1.43763	0.378389	0.402975	0.295171	1.94e-16	1.88858	up	[V]	Defense mechanisms	Molecular Function: ATP binding (GO:0005524);; Biological Process: ATP catabolic process (GO:0006200);; Cellular Component: membrane (GO:0016020);; Molecular Function: ATPase activity (GO:0016887);;	--	--	[Q]	Secondary metabolites biosynthesis, transport and catabolism	ABC-2 type transporter;; ABC transporter;; Plant PDR ABC transporter associated;; ABC-transporter extracellular N-terminal;; AAA domain;; P-loop containing region of AAA domain;; AAA domain;; 50S ribosome-binding GTPase	Pleiotropic drug resistance protein 5 GN=OJ1372_D12.114 OS=Oryza sativa subsp. japonica (Rice) PE=2 SV=2	Q	Secondary metabolites biosynthesis, transport and catabolism	predicted protein [Hordeum vulgare subsp. vulgare]	molecular function: binding (GO:0005488);; biological process: metabolic process (GO:0008152);; biological process: cellular process (GO:0009987);; biological process: single-organism process (GO:0044699);; cellular component: membrane (GO:0016020);; molecular function: catalytic activity (GO:0003824)
TraesCS2B01G148200	15.9588	19.9911	17.7818	6.72731	6.64067	5.80792	3.39e-16	1.44154	up	[R]	General function prediction only	Biological Process: metabolic process (GO:0008152);; Cellular Component: plastid (GO:0009536);; Molecular Function: hydrolase activity (GO:0016787);; Biological Process: response to arsenic-containing substance (GO:0046685);;	--	--	--	--	4Fe-4S single cluster domain;; Metallo-beta-lactamase superfamily;; 4Fe-4S single cluster domain	--	R	General function prediction only	predicted protein [Hordeum vulgare subsp. vulgare]	biological process: metabolic process (GO:0008152);; cellular component: cell (GO:0005623);; cellular component: organelle (GO:0043226);; cellular component: cell part (GO:0044464);; molecular function: catalytic activity (GO:0003824);; biological process: response to stimulus (GO:0050896)
TraesCS2B01G369000	16.5054	11.7928	16.9384	3.62851	3.41844	4.07531	6.13e-14	1.97731	up	--	--	Biological Process: polysaccharide catabolic process (GO:0000272);; Molecular Function: chitinase activity (GO:0004568);; Cellular Component: plasma membrane (GO:0005886);; Biological Process: chitin catabolic process (GO:0006032);; Biological Process: defense response (GO:0006952);; Molecular Function: chitin binding (GO:0008061);; Cellular Component: plant-type cell wall (GO:0009505);; Biologic…	K01183|6.94928e-110|bdi:100841292|chitinase 5-like; K01183 chitinase [EC:3.2.1.14] (A)	Amino sugar and nucleotide sugar metabolism (ko00520)	[R]	General function prediction only	Chitinase class I;; Chitin recognition protein	Chitinase 4 (Precursor) OS=Oryza sativa subsp. japonica (Rice) PE=2 SV=2	G	Carbohydrate transport and metabolism	predicted protein [Hordeum vulgare subsp. vulgare]	biological process: metabolic process (GO:0008152);; molecular function: catalytic activity (GO:0003824);; cellular component: cell (GO:0005623);; cellular component: membrane (GO:0016020);; cellular component: cell part (GO:0044464);; biological process: response to stimulus (GO:0050896);; molecular function: binding (GO:0005488);; biological process: reproductive process (GO:0022414);; biologic…
TraesCS6D01G021200	66.6217	74.9518	66.8019	36.5978	33.5448	27.4726	4.39e-13	1.07894	up	--	--	Biological Process: metabolic process (GO:0008152);; Molecular Function: trans-zeatin O-beta-D-glucosyltransferase activity (GO:0050403);; Molecular Function: cis-zeatin O-beta-D-glucosyltransferase activity (GO:0050502);;	--	--	[GC]	Carbohydrate transport and metabolism;; Energy production and conversion	UDP-glucoronosyl and UDP-glucosyl transferase	7-deoxyloganetin glucosyltransferase GN=UGT85A24 OS=Gardenia jasminoides (Cape jasmine) PE=1 SV=1	CG	Energy production and conversion;; Carbohydrate transport and metabolism	predicted protein [Hordeum vulgare subsp. vulgare]	biological process: metabolic process (GO:0008152);; molecular function: catalytic activity (GO:0003824)
TraesCS1A01G035600	19.2257	21.0985	22.0428	8.62051	7.3544	7.15526	1.01e-12	1.43631	up	--	--	Cellular Component: cytoplasmic membrane-bounded vesicle (GO:0016023);; Molecular Function: kinase activity (GO:0016301);; Biological Process: phosphorylation (GO:0016310);;	--	--	--	--	Salt stress response/antifungal	Cysteine-rich repeat secretory protein 55 (Precursor) GN=CRRSP55 OS=Arabidopsis thaliana (Mouse-ear cress) PE=2 SV=1	R	General function prediction only	predicted protein [Hordeum vulgare subsp. vulgare]	cellular component: cell (GO:0005623);; cellular component: organelle (GO:0043226);; cellular component: cell part (GO:0044464);; biological process: metabolic process (GO:0008152);; molecular function: catalytic activity (GO:0003824);; biological process: cellular process (GO:0009987)
TraesCS7D01G364700	3.04603	2.98219	3.21134	1.4488	1.26665	1.06945	1.13e-12	1.222	up	[V]	Defense mechanisms	Molecular Function: ATP binding (GO:0005524);; Biological Process: ATP catabolic process (GO:0006200);; Cellular Component: integral component of membrane (GO:0016021);; Molecular Function: ATPase activity, coupled to transmembrane movement of substances (GO:0042626);; Biological Process: transmembrane transport (GO:0055085);;	--	--	[Q]	Secondary metabolites biosynthesis, transport and catabolism	ABC transporter;; ABC transporter transmembrane region;; AAA domain;; Miro-like protein;; P-loop containing region of AAA domain;; 50S ribosome-binding GTPase;; Domain of unknown function DUF87;; Type II/IV secretion system protein;; Molybdopterin guanine dinucleotide synthesis protein B;; FtsK/SpoIIIE family	ABC transporter C family member 8 (Precursor) GN=MXL8.11 OS=Arabidopsis thaliana (Mouse-ear cress) PE=2 SV=3	Q	Secondary metabolites biosynthesis, transport and catabolism	predicted protein [Hordeum vulgare subsp. vulgare]	molecular function: binding (GO:0005488);; biological process: metabolic process (GO:0008152);; biological process: cellular process (GO:0009987);; biological process: single-organism process (GO:0044699);; cellular component: membrane (GO:0016020);; cellular component: membrane part (GO:0044425);; biological process: localization (GO:0051179);; molecular function: catalytic activity (GO:0003824)…
TraesCS7A01G358100	3.2399	3.78457	3.6504	1.91183	1.41187	1.29776	1.97e-11	1.12373	up	[V]	Defense mechanisms	Molecular Function: ATP binding (GO:0005524);; Biological Process: ATP catabolic process (GO:0006200);; Cellular Component: integral component of membrane (GO:0016021);; Molecular Function: ATPase activity, coupled to transmembrane movement of substances (GO:0042626);; Biological Process: transmembrane transport (GO:0055085);;	--	--	[Q]	Secondary metabolites biosynthesis, transport and catabolism	ABC transporter;; ABC transporter transmembrane region;; AAA domain;; P-loop containing region of AAA domain;; Miro-like protein;; 50S ribosome-binding GTPase;; Domain of unknown function DUF87;; Type II/IV secretion system protein;; Molybdopterin guanine dinucleotide synthesis protein B;; FtsK/SpoIIIE family	ABC transporter C family member 8 (Precursor) GN=MXL8.11 OS=Arabidopsis thaliana (Mouse-ear cress) PE=2 SV=3	Q	Secondary metabolites biosynthesis, transport and catabolism	predicted protein [Hordeum vulgare subsp. vulgare]	molecular function: binding (GO:0005488);; biological process: metabolic process (GO:0008152);; biological process: cellular process (GO:0009987);; biological process: single-organism process (GO:0044699);; cellular component: membrane (GO:0016020);; cellular component: membrane part (GO:0044425);; biological process: localization (GO:0051179);; molecular function: catalytic activity (GO:0003824)…
TraesCS1D01G004500	6.94348	6.22356	7.22666	2.30456	2.74792	2.60022	8.74e-11	1.39389	up	--	--	Molecular Function: monooxygenase activity (GO:0004497);; Molecular Function: iron ion binding (GO:0005506);; Cellular Component: endoplasmic reticulum (GO:0005783);; Molecular Function: electron carrier activity (GO:0009055);; Molecular Function: oxidoreductase activity, acting on paired donors, with incorporation or reduction of molecular oxygen (GO:0016705);; Molecular Function: heme binding (…	--	--	[QI]	Secondary metabolites biosynthesis, transport and catabolism;; Lipid transport and metabolism	Cytochrome P450	Cytochrome P450 72A14 GN=CYP72A14 OS=Arabidopsis thaliana (Mouse-ear cress) PE=2 SV=1	Q	Secondary metabolites biosynthesis, transport and catabolism	predicted protein [Hordeum vulgare subsp. vulgare]	biological process: metabolic process (GO:0008152);; biological process: single-organism process (GO:0044699);; molecular function: catalytic activity (GO:0003824);; molecular function: binding (GO:0005488);; cellular component: cell (GO:0005623);; cellular component: organelle (GO:0043226);; cellular component: cell part (GO:0044464);; molecular function: electron carrier activity (GO:0009055)
TraesCS4A01G404500	4.67987	5.48457	4.05759	1.42441	0.836815	1.0091	9.2e-11	2.13397	up	[V]	Defense mechanisms	Biological Process: drug transmembrane transport (GO:0006855);; Molecular Function: drug transmembrane transporter activity (GO:0015238);; Molecular Function: antiporter activity (GO:0015297);; Cellular Component: membrane (GO:0016020);;	K03327|0|bdi:100845763|protein TRANSPARENT TESTA 12-like; K03327 multidrug resistance protein, MATE family (A)	--	[R]	General function prediction only	MatE	Protein TRANSPARENT TESTA 12 GN=F17J16_80 OS=Arabidopsis thaliana (Mouse-ear cress) PE=2 SV=1	S	Function unknown	predicted protein [Hordeum vulgare subsp. vulgare]	biological process: cellular process (GO:0009987);; biological process: single-organism process (GO:0044699);; biological process: response to stimulus (GO:0050896);; biological process: localization (GO:0051179);; molecular function: transporter activity (GO:0005215);; cellular component: membrane (GO:0016020)
TraesCS5B01G403000	21.2453	24.7067	21.681	10.5637	10.9497	10.729	2.25e-10	1.04672	up	[Q]	Secondary metabolites biosynthesis, transport and catabolism	Molecular Function: monooxygenase activity (GO:0004497);; Molecular Function: iron ion binding (GO:0005506);; Molecular Function: electron carrier activity (GO:0009055);; Cellular Component: cytoplasmic membrane-bounded vesicle (GO:0016023);; Molecular Function: oxidoreductase activity, acting on paired donors, with incorporation or reduction of molecular oxygen (GO:0016705);; Molecular Function:…	--	--	[Q]	Secondary metabolites biosynthesis, transport and catabolism	Cytochrome P450	Isoflavone 2&apos;-hydroxylase GN=CYP81E1 OS=Glycyrrhiza echinata (Licorice) PE=1 SV=2	Q	Secondary metabolites biosynthesis, transport and catabolism	predicted protein [Hordeum vulgare subsp. vulgare]	biological process: metabolic process (GO:0008152);; biological process: single-organism process (GO:0044699);; molecular function: catalytic activity (GO:0003824);; molecular function: binding (GO:0005488);; molecular function: electron carrier activity (GO:0009055);; cellular component: cell (GO:0005623);; cellular component: organelle (GO:0043226);; cellular component: cell part (GO:0044464);;…
TraesCS1B01G260500	1.70225	2.24455	1.83881	0.130189	0.272218	0.165638	6.15e-10	3.37131	up	[Q]	Secondary metabolites biosynthesis, transport and catabolism	Cellular Component: nucleus (GO:0005634);; Cellular Component: cytoplasm (GO:0005737);; Cellular Component: plasma membrane (GO:0005886);; Biological Process: response to salt stress (GO:0009651);; Molecular Function: hydrolase activity (GO:0016787);; Cellular Component: apoplast (GO:0048046);;	--	--	[R]	General function prediction only	Dienelactone hydrolase family;; Alpha/beta hydrolase family;; Alpha/beta hydrolase family	Endo-1,3;1,4-beta-D-glucanase (Precursor) OS=Zea mays (Maize) PE=1 SV=1	R	General function prediction only	predicted protein [Hordeum vulgare subsp. vulgare]	cellular component: cell (GO:0005623);; cellular component: organelle (GO:0043226);; cellular component: cell part (GO:0044464);; cellular component: membrane (GO:0016020);; biological process: response to stimulus (GO:0050896);; biological process: metabolic process (GO:0008152);; molecular function: catalytic activity (GO:0003824);; cellular component: extracellular region (GO:0005576)
TraesCS1D01G184500	6.52664	6.3787	7.12829	1.94733	3.07197	1.65516	8.72e-10	1.59872	up	[E]	Amino acid transport and metabolism	Cellular Component: cytosol (GO:0005829);; Biological Process: one-carbon metabolic process (GO:0006730);; Molecular Function: methionine gamma-lyase activity (GO:0018826);; Biological Process: methionine catabolic process via 2-oxobutanoate (GO:0019458);; Molecular Function: pyridoxal phosphate binding (GO:0030170);; Biological Process: protein homotetramerization (GO:0051289);;	K01761|0|bdi:100831152|methionine gamma-lyase; K01761 methionine-gamma-lyase [EC:4.4.1.11] (A)	Cysteine and methionine metabolism (ko00270);; Selenocompound metabolism (ko00450)	[E]	Amino acid transport and metabolism	Cys/Met metabolism PLP-dependent enzyme;; Aminotransferase class-V;; Aminotransferase class I and II;; DegT/DnrJ/EryC1/StrS aminotransferase family	Methionine gamma-lyase GN=MGL OS=Arabidopsis thaliana (Mouse-ear cress) PE=1 SV=1	E	Amino acid transport and metabolism	predicted protein [Hordeum vulgare subsp. vulgare]	cellular component: cell (GO:0005623);; cellular component: cell part (GO:0044464);; biological process: metabolic process (GO:0008152);; biological process: cellular process (GO:0009987);; biological process: single-organism process (GO:0044699);; molecular function: catalytic activity (GO:0003824);; molecular function: binding (GO:0005488);; biological process: cellular component organization o…
TraesCS2B01G454500	77.89	97.9541	79.317	42.0828	33.8403	38.501	9.39e-10	1.19142	up	[G]	Carbohydrate transport and metabolism	Molecular Function: hydrolase activity, hydrolyzing O-glycosyl compounds (GO:0004553);; Cellular Component: cell wall (GO:0005618);; Biological Process: cellular glucan metabolic process (GO:0006073);; Cellular Component: cytoplasmic membrane-bounded vesicle (GO:0016023);; Molecular Function: xyloglucan:xyloglucosyl transferase activity (GO:0016762);; Cellular Component: apoplast (GO:0048046);;	--	--	--	--	Glycosyl hydrolases family 16;; Xyloglucan endo-transglycosylase (XET) C-terminus	Putative xyloglucan endotransglucosylase/hydrolase protein 13 (Precursor) GN=XTH13 OS=Arabidopsis thaliana (Mouse-ear cress) PE=3 SV=1	S	Function unknown	predicted protein [Hordeum vulgare subsp. vulgare]	biological process: metabolic process (GO:0008152);; molecular function: catalytic activity (GO:0003824);; cellular component: cell (GO:0005623);; cellular component: cell part (GO:0044464);; biological process: cellular process (GO:0009987);; cellular component: organelle (GO:0043226);; cellular component: extracellular region (GO:0005576)
TraesCS7B01G269700	0.610777	0.910661	0.646577	0.0884804	0.207194	0.0842518	1.03e-09	2.45719	up	[V]	Defense mechanisms	Molecular Function: ATP binding (GO:0005524);; Biological Process: ATP catabolic process (GO:0006200);; Cellular Component: integral component of membrane (GO:0016021);; Molecular Function: ATPase activity, coupled to transmembrane movement of substances (GO:0042626);; Biological Process: transmembrane transport (GO:0055085);;	--	--	[Q]	Secondary metabolites biosynthesis, transport and catabolism	ABC transporter;; ABC transporter transmembrane region;; AAA domain;; Miro-like protein;; P-loop containing region of AAA domain;; 50S ribosome-binding GTPase;; Domain of unknown function DUF87;; Type II/IV secretion system protein;; Molybdopterin guanine dinucleotide synthesis protein B;; FtsK/SpoIIIE family	ABC transporter C family member 8 (Precursor) GN=MXL8.11 OS=Arabidopsis thaliana (Mouse-ear cress) PE=2 SV=3	Q	Secondary metabolites biosynthesis, transport and catabolism	predicted protein [Hordeum vulgare subsp. vulgare]	molecular function: binding (GO:0005488);; biological process: metabolic process (GO:0008152);; biological process: cellular process (GO:0009987);; biological process: single-organism process (GO:0044699);; cellular component: membrane (GO:0016020);; cellular component: membrane part (GO:0044425);; biological process: localization (GO:0051179);; molecular function: catalytic activity (GO:0003824)…
TraesCS5A01G205700	1.85235	2.53832	2.16765	0.194509	0	0.0648741	1.14e-09	4.69185	up	[R]	General function prediction only	Molecular Function: zinc ion binding (GO:0008270);; Biological Process: response to bacterium (GO:0009617);; Biological Process: plant-type hypersensitive response (GO:0009626);; Biological Process: lignin biosynthetic process (GO:0009809);; Molecular Function: aryl-alcohol dehydrogenase (NAD+) activity (GO:0018456);; Molecular Function: cinnamyl-alcohol dehydrogenase activity (GO:0045551);; Cell…	K00083|0|bdi:100845223|probable cinnamyl alcohol dehydrogenase 8D; K00083 cinnamyl-alcohol dehydrogenase [EC:1.1.1.195] (A)	Phenylpropanoid biosynthesis (ko00940)	[Q]	Secondary metabolites biosynthesis, transport and catabolism	Alcohol dehydrogenase GroES-like domain;; Zinc-binding dehydrogenase;; D-isomer specific 2-hydroxyacid dehydrogenase, NAD binding domain	Probable cinnamyl alcohol dehydrogenase 8D OS=Oryza sativa subsp. japonica (Rice) PE=2 SV=1	Q	Secondary metabolites biosynthesis, transport and catabolism	predicted protein [Hordeum vulgare subsp. vulgare]	molecular function: binding (GO:0005488);; biological process: response to stimulus (GO:0050896);; biological process: multi-organism process (GO:0051704);; biological process: immune system process (GO:0002376);; biological process: cellular process (GO:0009987);; biological process: single-organism process (GO:0044699);; biological process: metabolic process (GO:0008152);; molecular function: c…
TraesCS4D01G055700	5.5587	9.57815	4.99844	0.22257	0.0764571	0	3.17e-09	6.1465	up	--	--	Cellular Component: mitochondrion (GO:0005739);; Molecular Function: transferase activity, transferring acyl groups other than amino-acyl groups (GO:0016747);;	--	--	--	--	Transferase family	Phenolic glucoside malonyltransferase 2 GN=PMAT2 OS=Arabidopsis thaliana (Mouse-ear cress) PE=1 SV=1	S	Function unknown	predicted protein [Hordeum vulgare subsp. vulgare]	cellular component: cell (GO:0005623);; cellular component: organelle (GO:0043226);; cellular component: cell part (GO:0044464);; biological process: metabolic process (GO:0008152);; molecular function: catalytic activity (GO:0003824)
TraesCS2A01G433500	7.30439	5.18567	5.18185	2.47678	1.28563	2.33726	3.29e-09	1.69263	up	[G]	Carbohydrate transport and metabolism	Cellular Component: cell wall (GO:0005618);; Biological Process: xyloglucan metabolic process (GO:0010411);; Cellular Component: cytoplasmic membrane-bounded vesicle (GO:0016023);; Molecular Function: xyloglucan:xyloglucosyl transferase activity (GO:0016762);; Molecular Function: xyloglucan-specific endo-beta-1,4-glucanase activity (GO:0033946);; Cellular Component: apoplast (GO:0048046);; Biolog…	--	--	--	--	Glycosyl hydrolases family 16;; Xyloglucan endo-transglycosylase (XET) C-terminus	Putative xyloglucan endotransglucosylase/hydrolase protein 13 (Precursor) GN=XTH13 OS=Arabidopsis thaliana (Mouse-ear cress) PE=3 SV=1	S	Function unknown	predicted protein [Hordeum vulgare subsp. vulgare]	cellular component: cell (GO:0005623);; cellular component: cell part (GO:0044464);; biological process: metabolic process (GO:0008152);; biological process: cellular process (GO:0009987);; cellular component: organelle (GO:0043226);; molecular function: catalytic activity (GO:0003824);; cellular component: extracellular region (GO:0005576);; biological process: multicellular organismal process (…
TraesCS5B01G202700	20.8415	24.4603	19.0498	9.25762	6.25335	5.14018	8.31e-09	1.62106	up	[R]	General function prediction only	Molecular Function: zinc ion binding (GO:0008270);; Biological Process: response to bacterium (GO:0009617);; Biological Process: plant-type hypersensitive response (GO:0009626);; Biological Process: lignin biosynthetic process (GO:0009809);; Molecular Function: aryl-alcohol dehydrogenase (NAD+) activity (GO:0018456);; Molecular Function: cinnamyl-alcohol dehydrogenase activity (GO:0045551);; Cell…	K00083|0|bdi:100845223|probable cinnamyl alcohol dehydrogenase 8D; K00083 cinnamyl-alcohol dehydrogenase [EC:1.1.1.195] (A)	Phenylpropanoid biosynthesis (ko00940)	[Q]	Secondary metabolites biosynthesis, transport and catabolism	Alcohol dehydrogenase GroES-like domain;; Zinc-binding dehydrogenase	Probable cinnamyl alcohol dehydrogenase 8D OS=Oryza sativa subsp. japonica (Rice) PE=2 SV=1	Q	Secondary metabolites biosynthesis, transport and catabolism	predicted protein [Hordeum vulgare subsp. vulgare]	molecular function: binding (GO:0005488);; biological process: response to stimulus (GO:0050896);; biological process: multi-organism process (GO:0051704);; biological process: immune system process (GO:0002376);; biological process: cellular process (GO:0009987);; biological process: single-organism process (GO:0044699);; biological process: metabolic process (GO:0008152);; molecular function: c…
TraesCS3B01G313900	3.77123	6.1138	3.37776	0.117395	0.182691	0.0590546	9.68e-09	5.27947	up	--	--	Biological Process: metabolic process (GO:0008152);; Molecular Function: transferase activity, transferring hexosyl groups (GO:0016758);;	--	--	[GC]	Carbohydrate transport and metabolism;; Energy production and conversion	UDP-glucoronosyl and UDP-glucosyl transferase	Anthocyanidin 5,3-O-glucosyltransferase GN=RhGT1 OS=Rosa hybrid cultivar PE=2 SV=1	CG	Energy production and conversion;; Carbohydrate transport and metabolism	predicted protein [Hordeum vulgare subsp. vulgare]	biological process: metabolic process (GO:0008152);; molecular function: catalytic activity (GO:0003824)
TraesCS4D01G055500	2.25238	2.73207	1.56795	0	0.158836	0	1.69e-08	5.4673	up	--	--	Cellular Component: mitochondrion (GO:0005739);; Molecular Function: transferase activity, transferring acyl groups other than amino-acyl groups (GO:0016747);;	--	--	--	--	Transferase family	Phenolic glucoside malonyltransferase 2 GN=PMAT2 OS=Arabidopsis thaliana (Mouse-ear cress) PE=1 SV=1	S	Function unknown	predicted protein [Hordeum vulgare subsp. vulgare]	cellular component: cell (GO:0005623);; cellular component: organelle (GO:0043226);; cellular component: cell part (GO:0044464);; biological process: metabolic process (GO:0008152);; molecular function: catalytic activity (GO:0003824)
TraesCS7A01G319100	13.8442	10.4072	17.7064	2.86841	2.82703	2.76728	4.03e-08	2.29391	up	--	--	Molecular Function: peroxidase activity (GO:0004601);; Biological Process: polyamine catabolic process (GO:0006598);; Biological Process: response to oxidative stress (GO:0006979);; Biological Process: phenylpropanoid metabolic process (GO:0009698);; Biological Process: response to nitrate (GO:0010167);; Biological Process: nitrate transport (GO:0015706);; Cellular Component: cytoplasmic membrane…	K00430|3.43898e-169|bdi:100845195|peroxidase 47; K00430 peroxidase [EC:1.11.1.7] (A)	Phenylalanine metabolism (ko00360);; Phenylpropanoid biosynthesis (ko00940)	--	--	Peroxidase	Peroxidase 47 (Precursor) GN=F17M5.180 OS=Arabidopsis thaliana (Mouse-ear cress) PE=2 SV=2	G	Carbohydrate transport and metabolism	predicted protein [Hordeum vulgare subsp. vulgare]	biological process: metabolic process (GO:0008152);; biological process: single-organism process (GO:0044699);; molecular function: catalytic activity (GO:0003824);; molecular function: antioxidant activity (GO:0016209);; biological process: cellular process (GO:0009987);; biological process: response to stimulus (GO:0050896);; biological process: localization (GO:0051179);; cellular component: c…
TraesCS3A01G118300	15.649	25.8663	15.2408	1.15971	1.14852	1.36025	1.02e-07	3.99251	up	--	--	Cellular Component: mitochondrion (GO:0005739);; Biological Process: metabolic process (GO:0008152);; Molecular Function: transferase activity, transferring hexosyl groups (GO:0016758);;	--	--	[GC]	Carbohydrate transport and metabolism;; Energy production and conversion	UDP-glucoronosyl and UDP-glucosyl transferase	Crocetin glucosyltransferase, chloroplastic (Precursor) GN=UGT75L6 OS=Gardenia jasminoides (Cape jasmine) PE=1 SV=1	CG	Energy production and conversion;; Carbohydrate transport and metabolism	predicted protein [Hordeum vulgare subsp. vulgare]	cellular component: cell (GO:0005623);; cellular component: organelle (GO:0043226);; cellular component: cell part (GO:0044464);; biological process: metabolic process (GO:0008152);; molecular function: catalytic activity (GO:0003824)
TraesCS5D01G140900	5.86348	5.67289	6.2409	2.61192	2.01929	1.81707	2.14e-07	1.45108	up	--	--	Biological Process: metabolic process (GO:0008152);; Molecular Function: transferase activity, transferring hexosyl groups (GO:0016758);;	--	--	[GC]	Carbohydrate transport and metabolism;; Energy production and conversion	UDP-glucoronosyl and UDP-glucosyl transferase	Crocetin glucosyltransferase, chloroplastic (Precursor) GN=UGT75L6 OS=Gardenia jasminoides (Cape jasmine) PE=1 SV=1	CG	Energy production and conversion;; Carbohydrate transport and metabolism	predicted protein [Hordeum vulgare subsp. vulgare]	biological process: metabolic process (GO:0008152);; molecular function: catalytic activity (GO:0003824)
TraesCS1B01G199600	53.9155	41.9548	59.7816	20.8165	25.1898	18.1408	2.61e-07	1.26567	up	[E]	Amino acid transport and metabolism	Cellular Component: cytosol (GO:0005829);; Biological Process: one-carbon metabolic process (GO:0006730);; Molecular Function: methionine gamma-lyase activity (GO:0018826);; Biological Process: methionine catabolic process via 2-oxobutanoate (GO:0019458);; Molecular Function: pyridoxal phosphate binding (GO:0030170);; Biological Process: protein homotetramerization (GO:0051289);;	K01761|0|bdi:100831152|methionine gamma-lyase; K01761 methionine-gamma-lyase [EC:4.4.1.11] (A)	Cysteine and methionine metabolism (ko00270);; Selenocompound metabolism (ko00450)	[E]	Amino acid transport and metabolism	Cys/Met metabolism PLP-dependent enzyme;; Aminotransferase class-V	Methionine gamma-lyase GN=MGL OS=Arabidopsis thaliana (Mouse-ear cress) PE=1 SV=1	E	Amino acid transport and metabolism	predicted protein [Hordeum vulgare subsp. vulgare]	cellular component: cell (GO:0005623);; cellular component: cell part (GO:0044464);; biological process: metabolic process (GO:0008152);; biological process: cellular process (GO:0009987);; biological process: single-organism process (GO:0044699);; molecular function: catalytic activity (GO:0003824);; molecular function: binding (GO:0005488);; biological process: cellular component organization o…
TraesCS3A01G401900	2.73497	4.77632	2.70725	0.0987842	0	0	4.35e-07	6.72087	up	[IQR]	Lipid transport and metabolism;; Secondary metabolites biosynthesis, transport and catabolism;; General function prediction only	Molecular Function: oxidoreductase activity (GO:0016491);; Biological Process: oxidation-reduction process (GO:0055114);;	K08081|7.19343e-138|bdi:100838517|tropinone reductase homolog At1g07440-like; K08081 Tropinone reductase 1 [EC:1.1.1.206] (A)	Tropane, piperidine and pyridine alkaloid biosynthesis (ko00960)	[R]	General function prediction only	Enoyl-(Acyl carrier protein) reductase;; short chain dehydrogenase;; KR domain	Tropinone reductase homolog At1g07440 GN=At1g07440 OS=Arabidopsis thaliana (Mouse-ear cress) PE=1 SV=1	Q	Secondary metabolites biosynthesis, transport and catabolism	predicted protein [Hordeum vulgare subsp. vulgare]	biological process: metabolic process (GO:0008152);; molecular function: catalytic activity (GO:0003824);; biological process: single-organism process (GO:0044699)
TraesCS2D01G313600	85.8776	114.904	66.6201	19.4055	13.5391	19.1706	1.35e-06	2.09215	up	[R]	General function prediction only	Biological Process: response to salt stress (GO:0009651);; Molecular Function: oxidoreductase activity (GO:0016491);; Biological Process: oxidation-reduction process (GO:0055114);;	--	--	[R]	General function prediction only	Aldo/keto reductase family	Probable NAD(P)H-dependent oxidoreductase 1 OS=Oryza sativa subsp. japonica (Rice) PE=1 SV=1	R	General function prediction only	predicted protein [Hordeum vulgare subsp. vulgare]	biological process: response to stimulus (GO:0050896);; biological process: metabolic process (GO:0008152);; molecular function: catalytic activity (GO:0003824);; biological process: single-organism process (GO:0044699)
TraesCS7D01G137200	41.8507	53.3527	46.2996	25.2033	16.4032	18.8341	2.35e-06	1.1982	up	[PR]	Inorganic ion transport and metabolism;; General function prediction only	Cellular Component: mitochondrion (GO:0005739);; Cellular Component: chloroplast envelope (GO:0009941);; Molecular Function: chlorophyllide a oxygenase [overall] activity (GO:0010277);; Molecular Function: metal ion binding (GO:0046872);; Molecular Function: 2 iron, 2 sulfur cluster binding (GO:0051537);; Biological Process: oxidation-reduction process (GO:0055114);;	--	--	--	--	Pheophorbide a oxygenase;; Rieske [2Fe-2S] domain	Protochlorophyllide-dependent translocon component 52, chloroplastic (Precursor) GN=L73G19.30 OS=Arabidopsis thaliana (Mouse-ear cress) PE=1 SV=1	R	General function prediction only	predicted protein [Hordeum vulgare subsp. vulgare]	cellular component: cell (GO:0005623);; cellular component: organelle (GO:0043226);; cellular component: cell part (GO:0044464);; cellular component: organelle part (GO:0044422);; biological process: metabolic process (GO:0008152);; biological process: single-organism process (GO:0044699);; molecular function: catalytic activity (GO:0003824);; molecular function: binding (GO:0005488)
TraesCS5B01G285400	8.66276	8.08488	6.8052	4.11651	2.41854	3.71812	2.72e-06	1.16465	up	--	--	Molecular Function: acid phosphatase activity (GO:0003993);; Cellular Component: cell wall (GO:0005618);; Cellular Component: cytoplasmic membrane-bounded vesicle (GO:0016023);; Molecular Function: metal ion binding (GO:0046872);;	--	--	[G]	Carbohydrate transport and metabolism	Iron/zinc purple acid phosphatase-like protein C;; Calcineurin-like phosphoesterase;; Calcineurin-like phosphoesterase superfamily domain	Probable inactive purple acid phosphatase 27 (Precursor) GN=PAP27 OS=Arabidopsis thaliana (Mouse-ear cress) PE=2 SV=1	G	Carbohydrate transport and metabolism	predicted protein [Hordeum vulgare subsp. vulgare]	biological process: metabolic process (GO:0008152);; biological process: cellular process (GO:0009987);; molecular function: catalytic activity (GO:0003824);; cellular component: cell (GO:0005623);; cellular component: cell part (GO:0044464);; cellular component: organelle (GO:0043226);; molecular function: binding (GO:0005488)
TraesCS2A01G371600	2.57768	3.47932	2.83328	1.03002	1.33715	0.739785	5.07e-06	1.51727	up	[RTKL]	General function prediction only;; Signal transduction mechanisms;; Transcription;; Replication, recombination and repair	Molecular Function: transmembrane receptor protein serine/threonine kinase activity (GO:0004675);; Molecular Function: ATP binding (GO:0005524);; Cellular Component: mitochondrion (GO:0005739);; Cellular Component: plasma membrane (GO:0005886);; Biological Process: protein phosphorylation (GO:0006468);; Biological Process: transmembrane receptor protein serine/threonine kinase signaling pathway (…	--	--	--	--	Legume lectin domain;; Protein kinase domain;; Protein tyrosine kinase	L-type lectin-domain containing receptor kinase IV.1 (Precursor) GN=F13M22.21 OS=Arabidopsis thaliana (Mouse-ear cress) PE=2 SV=1	T	Signal transduction mechanisms	predicted protein [Hordeum vulgare subsp. vulgare]	biological process: metabolic process (GO:0008152);; biological process: cellular process (GO:0009987);; biological process: signaling (GO:0023052);; biological process: single-organism process (GO:0044699);; biological process: response to stimulus (GO:0050896);; biological process: biological regulation (GO:0065007);; molecular function: catalytic activity (GO:0003824);; molecular function: rec…
TraesCS5B01G449500	0.546548	1.01814	1.06337	0.140015	0.130709	0.099599	1.91e-05	2.80459	up	[V]	Defense mechanisms	Molecular Function: ATP binding (GO:0005524);; Biological Process: ATP catabolic process (GO:0006200);; Cellular Component: membrane (GO:0016020);; Molecular Function: ATPase activity (GO:0016887);;	--	--	[Q]	Secondary metabolites biosynthesis, transport and catabolism	ABC-2 type transporter;; ABC transporter;; Plant PDR ABC transporter associated;; ABC-transporter extracellular N-terminal;; AAA domain;; P-loop containing region of AAA domain;; 50S ribosome-binding GTPase	Pleiotropic drug resistance protein 5 GN=OJ1372_D12.114 OS=Oryza sativa subsp. japonica (Rice) PE=2 SV=2	Q	Secondary metabolites biosynthesis, transport and catabolism	predicted protein [Hordeum vulgare subsp. vulgare]	molecular function: binding (GO:0005488);; biological process: metabolic process (GO:0008152);; biological process: cellular process (GO:0009987);; biological process: single-organism process (GO:0044699);; cellular component: membrane (GO:0016020);; molecular function: catalytic activity (GO:0003824)
Triticum_aestivum_newGene_15916	0.294896	0.596106	0.540862	0	0	0	2.33e-05	Infinity	up	--	--	Biological Process: regulation of mitotic cell cycle (GO:0007346);;	--	--	--	--	--	--	S	Function unknown	predicted protein [Hordeum vulgare subsp. vulgare]	biological process: biological regulation (GO:0065007)
TraesCS4A01G119200	1.64739	1.73626	2.35879	0.6044	0.887822	0.31643	2.75e-05	1.62953	up	[IQ]	Lipid transport and metabolism;; Secondary metabolites biosynthesis, transport and catabolism	Molecular Function: acetate-CoA ligase activity (GO:0003987);; Cellular Component: mitochondrion (GO:0005739);; Cellular Component: peroxisome (GO:0005777);; Biological Process: acetate metabolic process (GO:0006083);; Biological Process: glyoxylate cycle (GO:0006097);;	--	--	[I]	Lipid transport and metabolism	AMP-binding enzyme;; AMP-binding enzyme C-terminal domain	Acetate/butyrate--CoA ligase AAE7, peroxisomal GN=K14A17.23 OS=Arabidopsis thaliana (Mouse-ear cress) PE=1 SV=1	I	Lipid transport and metabolism	predicted protein [Hordeum vulgare subsp. vulgare]	biological process: metabolic process (GO:0008152);; molecular function: catalytic activity (GO:0003824);; cellular component: cell (GO:0005623);; cellular component: organelle (GO:0043226);; cellular component: cell part (GO:0044464);; biological process: cellular process (GO:0009987);; biological process: single-organism process (GO:0044699)
TraesCS6D01G057800	24.78	23.8384	21.0077	7.75836	14.0511	7.38145	3.06e-05	1.23338	up	[Q]	Secondary metabolites biosynthesis, transport and catabolism	Molecular Function: monooxygenase activity (GO:0004497);; Molecular Function: iron ion binding (GO:0005506);; Molecular Function: electron carrier activity (GO:0009055);; Cellular Component: cytoplasmic membrane-bounded vesicle (GO:0016023);; Molecular Function: oxidoreductase activity, acting on paired donors, with incorporation or reduction of molecular oxygen (GO:0016705);; Molecular Function:…	--	--	[Q]	Secondary metabolites biosynthesis, transport and catabolism	Cytochrome P450	Cytochrome P450 76M5 {ECO:0000305} OS=Oryza sativa subsp. japonica (Rice) PE=1 SV=1	Q	Secondary metabolites biosynthesis, transport and catabolism	predicted protein [Hordeum vulgare subsp. vulgare]	biological process: metabolic process (GO:0008152);; biological process: single-organism process (GO:0044699);; molecular function: catalytic activity (GO:0003824);; molecular function: binding (GO:0005488);; molecular function: electron carrier activity (GO:0009055);; cellular component: cell (GO:0005623);; cellular component: organelle (GO:0043226);; cellular component: cell part (GO:0044464);;…
TraesCS7B01G077300	11.3533	13.3995	8.97707	5.01023	3.46062	3.72383	7.16e-05	1.50406	up	[I]	Lipid transport and metabolism	Molecular Function: carboxylic ester hydrolase activity (GO:0004091);; Biological Process: metabolic process (GO:0008152);; Cellular Component: cytoplasmic membrane-bounded vesicle (GO:0016023);;	--	--	[V]	Defense mechanisms	alpha/beta hydrolase fold;; Carboxylesterase family;; Alpha/beta hydrolase family;; Esterase PHB depolymerase	Tuliposide A-converting enzyme 1, chloroplastic (Precursor) GN=TCEA1 OS=Tulipa gesneriana (Garden tulip) PE=1 SV=1	V	Defense mechanisms	predicted protein [Hordeum vulgare subsp. vulgare]	biological process: metabolic process (GO:0008152);; cellular component: cell (GO:0005623);; cellular component: organelle (GO:0043226);; cellular component: cell part (GO:0044464)
TraesCS1D01G344700	3.92818	2.55663	3.84139	1.19932	1.04087	0.701459	7.84e-05	1.78974	up	--	--	Molecular Function: protein serine/threonine kinase activity (GO:0004674);; Molecular Function: ATP binding (GO:0005524);; Cellular Component: plasma membrane (GO:0005886);; Biological Process: protein phosphorylation (GO:0006468);; Cellular Component: integral component of membrane (GO:0016021);; Cellular Component: cytoplasmic membrane-bounded vesicle (GO:0016023);;	--	--	--	--	Protein kinase domain;; Leucine Rich repeats (2 copies);; Protein tyrosine kinase;; Leucine rich repeat;; Leucine Rich Repeat;; Leucine Rich repeat;; Leucine rich repeat;; Leucine rich repeat N-terminal domain	Receptor-like protein kinase HSL1 (Precursor) GN=HSL1 OS=Arabidopsis thaliana (Mouse-ear cress) PE=2 SV=1	T	Signal transduction mechanisms	predicted protein [Hordeum vulgare subsp. vulgare]	biological process: metabolic process (GO:0008152);; biological process: cellular process (GO:0009987);; molecular function: catalytic activity (GO:0003824);; molecular function: binding (GO:0005488);; cellular component: cell (GO:0005623);; cellular component: membrane (GO:0016020);; cellular component: cell part (GO:0044464);; cellular component: membrane part (GO:0044425);; cellular component:…
TraesCS4D01G125800	1.52691	1.51969	1.99704	0.666773	0.723604	0.582206	8.13e-05	1.26962	up	[GEPR]	Carbohydrate transport and metabolism;; Amino acid transport and metabolism;; Inorganic ion transport and metabolism;; General function prediction only	Cellular Component: integral component of membrane (GO:0016021);; Biological Process: transmembrane transport (GO:0055085);;	--	--	[R]	General function prediction only	Major Facilitator Superfamily;; Sugar (and other) transporter	Protein ZINC INDUCED FACILITATOR-LIKE 1 GN=ZIFL1 OS=Arabidopsis thaliana (Mouse-ear cress) PE=2 SV=1	R	General function prediction only	predicted protein [Hordeum vulgare subsp. vulgare]	cellular component: membrane (GO:0016020);; cellular component: membrane part (GO:0044425);; biological process: cellular process (GO:0009987);; biological process: single-organism process (GO:0044699);; biological process: localization (GO:0051179)
TraesCS3D01G120200	8.34198	14.5464	10.0779	1.81762	2.46891	2.83396	0.000258	2.21137	up	--	--	Biological Process: metabolic process (GO:0008152);; Molecular Function: transferase activity, transferring hexosyl groups (GO:0016758);;	--	--	[GC]	Carbohydrate transport and metabolism;; Energy production and conversion	UDP-glucoronosyl and UDP-glucosyl transferase	Crocetin glucosyltransferase, chloroplastic (Precursor) GN=UGT75L6 OS=Gardenia jasminoides (Cape jasmine) PE=1 SV=1	CG	Energy production and conversion;; Carbohydrate transport and metabolism	predicted protein [Hordeum vulgare subsp. vulgare]	biological process: metabolic process (GO:0008152);; molecular function: catalytic activity (GO:0003824)
TraesCS4B01G220200	52.3913	45.9035	60.2082	28.4813	26.8824	12.7348	0.000304	1.18293	up	[C]	Energy production and conversion	Molecular Function: phosphoenolpyruvate carboxykinase (ATP) activity (GO:0004612);; Molecular Function: ATP binding (GO:0005524);; Cellular Component: cytoplasm (GO:0005737);; Biological Process: gluconeogenesis (GO:0006094);; Molecular Function: kinase activity (GO:0016301);; Biological Process: phosphorylation (GO:0016310);;	K01610|0|bdi:100830661|phosphoenolpyruvate carboxykinase [ATP]-like; K01610 phosphoenolpyruvate carboxykinase (ATP) [EC:4.1.1.49] (A)	Glycolysis / Gluconeogenesis (ko00010);; Citrate cycle (TCA cycle) (ko00020);; Pyruvate metabolism (ko00620);; Carbon fixation in photosynthetic organisms (ko00710);; Carbon metabolism (ko01200)	--	--	Phosphoenolpyruvate carboxykinase	Phosphoenolpyruvate carboxykinase [ATP] OS=Zea mays (Maize) PE=2 SV=1	C	Energy production and conversion	predicted protein [Hordeum vulgare subsp. vulgare]	biological process: metabolic process (GO:0008152);; molecular function: catalytic activity (GO:0003824);; molecular function: binding (GO:0005488);; cellular component: cell (GO:0005623);; cellular component: cell part (GO:0044464);; biological process: single-organism process (GO:0044699);; biological process: cellular process (GO:0009987)
TraesCS5B01G059800	2.61117	4.14439	2.64653	0.724476	0.253724	0.250162	0.000345	2.98774	up	[I]	Lipid transport and metabolism	Biological Process: metabolic process (GO:0008152);; Molecular Function: hydrolase activity (GO:0016787);;	--	--	[V]	Defense mechanisms	alpha/beta hydrolase fold;; Carboxylesterase family;; Protein of unknown function (DUF2424)	Tuliposide A-converting enzyme 2, chloroplastic (Precursor) GN=TCEA2 OS=Tulipa gesneriana (Garden tulip) PE=1 SV=1	I	Lipid transport and metabolism	predicted protein [Hordeum vulgare subsp. vulgare]	biological process: metabolic process (GO:0008152);; molecular function: catalytic activity (GO:0003824)
TraesCS1B01G091900	2.27305	3.04718	2.59436	1.08767	1.13597	1.04285	0.0005	1.26725	up	[RTKL]	General function prediction only;; Signal transduction mechanisms;; Transcription;; Replication, recombination and repair	Molecular Function: protein serine/threonine kinase activity (GO:0004674);; Molecular Function: ATP binding (GO:0005524);; Biological Process: protein phosphorylation (GO:0006468);; Cellular Component: cytoplasmic membrane-bounded vesicle (GO:0016023);;	--	--	--	--	Protein tyrosine kinase;; Protein kinase domain;; Salt stress response/antifungal	Cysteine-rich receptor-like protein kinase 42 (Precursor) GN=CRK42 OS=Arabidopsis thaliana (Mouse-ear cress) PE=2 SV=1	T	Signal transduction mechanisms	predicted protein [Hordeum vulgare subsp. vulgare]	biological process: metabolic process (GO:0008152);; biological process: cellular process (GO:0009987);; molecular function: catalytic activity (GO:0003824);; molecular function: binding (GO:0005488);; cellular component: cell (GO:0005623);; cellular component: organelle (GO:0043226);; cellular component: cell part (GO:0044464)
TraesCS1A01G145800	9.23555	13.6636	12.4169	4.79513	4.96813	5.794	0.0010021	1.07549	up	--	--	Cellular Component: mitochondrion (GO:0005739);;	--	--	--	--	Domain of unknown function (DUF1338)	--	S	Function unknown	predicted protein [Hordeum vulgare subsp. vulgare]	cellular component: cell (GO:0005623);; cellular component: organelle (GO:0043226);; cellular component: cell part (GO:0044464)
TraesCS4D01G021000	4.8299	8.9757	7.29633	0.538061	1.52456	2.31436	0.00106548	2.31426	up	--	--	--	--	--	--	--	VQ motif	--	S	Function unknown	predicted protein [Hordeum vulgare subsp. vulgare]	--
TraesCS7B01G420600	1.56385	1.32473	1.57923	0.656171	0.451458	0.324221	0.00138379	1.62388	up	--	--	Molecular Function: serine-type carboxypeptidase activity (GO:0004185);; Cellular Component: lysosome (GO:0005764);; Biological Process: proteolysis (GO:0006508);; Cellular Component: cytoplasmic membrane-bounded vesicle (GO:0016023);; Biological Process: glucosinolate biosynthetic process (GO:0019761);;	K01285|0|bdi:100836531|lysosomal Pro-X carboxypeptidase; K01285 lysosomal Pro-X carboxypeptidase [EC:3.4.16.2] (A)	--	[OR]	Posttranslational modification, protein turnover, chaperones;; General function prediction only	Serine carboxypeptidase S28;; alpha/beta hydrolase fold;; Alpha/beta hydrolase family	Probable serine protease EDA2 (Precursor) GN=EDA2 OS=Arabidopsis thaliana (Mouse-ear cress) PE=2 SV=2	O	Posttranslational modification, protein turnover, chaperones	predicted protein [Hordeum vulgare subsp. vulgare]	biological process: metabolic process (GO:0008152);; molecular function: catalytic activity (GO:0003824);; cellular component: cell (GO:0005623);; cellular component: organelle (GO:0043226);; cellular component: cell part (GO:0044464);; biological process: cellular process (GO:0009987);; biological process: single-organism process (GO:0044699)
TraesCS1A01G279800	3.0976	3.74007	2.38085	1.21655	1.43177	1.14457	0.00145362	1.22516	up	--	--	Cellular Component: plastid (GO:0009536);;	--	--	--	--	GDP-fucose protein O-fucosyltransferase	Uncharacterized protein At1g04910 GN=At1g04910 OS=Arabidopsis thaliana (Mouse-ear cress) PE=2 SV=1	S	Function unknown	predicted protein [Hordeum vulgare subsp. vulgare]	cellular component: cell (GO:0005623);; cellular component: organelle (GO:0043226);; cellular component: cell part (GO:0044464)
TraesCS1D01G210100	1.41331	1.20341	0.905198	0.101858	0.205223	0.253232	0.0015777	2.39716	up	[R]	General function prediction only	Biological Process: metabolic process (GO:0008152);; Cellular Component: plastid (GO:0009536);; Molecular Function: hydrolase activity (GO:0016787);; Biological Process: response to arsenic-containing substance (GO:0046685);;	--	--	--	--	4Fe-4S single cluster domain;; Metallo-beta-lactamase superfamily;; 4Fe-4S single cluster domain	--	R	General function prediction only	predicted protein [Hordeum vulgare subsp. vulgare]	biological process: metabolic process (GO:0008152);; cellular component: cell (GO:0005623);; cellular component: organelle (GO:0043226);; cellular component: cell part (GO:0044464);; molecular function: catalytic activity (GO:0003824);; biological process: response to stimulus (GO:0050896)
TraesCS7B01G079500	0.891974	2.1701	1.30528	0.0590792	0.0619691	0.113714	0.00162356	4.23337	up	[C]	Energy production and conversion	Cellular Component: mitochondrion (GO:0005739);; Biological Process: defense response (GO:0006952);; Biological Process: jasmonic acid biosynthetic process (GO:0009695);; Molecular Function: FMN binding (GO:0010181);; Molecular Function: 12-oxophytodienoate reductase activity (GO:0016629);; Biological Process: oxylipin biosynthetic process (GO:0031408);; Biological Process: oxidation-reduction pr…	K05894|0|sita:101762295|12-oxophytodienoate reductase 1-like; K05894 12-oxophytodienoic acid reductase [EC:1.3.1.42] (A)	alpha-Linolenic acid metabolism (ko00592)	[CR]	Energy production and conversion;; General function prediction only	NADH:flavin oxidoreductase / NADH oxidase family	12-oxophytodienoate reductase 1 OS=Oryza sativa subsp. japonica (Rice) PE=2 SV=1	C	Energy production and conversion	predicted protein [Hordeum vulgare subsp. vulgare]	cellular component: cell (GO:0005623);; cellular component: organelle (GO:0043226);; cellular component: cell part (GO:0044464);; biological process: response to stimulus (GO:0050896);; biological process: metabolic process (GO:0008152);; biological process: cellular process (GO:0009987);; biological process: single-organism process (GO:0044699);; molecular function: binding (GO:0005488);; molecu…
TraesCS6B01G434400	0.592572	0.838403	0.65618	0.193061	0.164686	0.319616	0.00190547	1.60062	up	[G]	Carbohydrate transport and metabolism	Biological Process: myo-inositol hexakisphosphate biosynthetic process (GO:0010264);;	--	--	--	--	AAA domain;; AAA domain;; AAA domain	--	S	Function unknown	predicted protein [Hordeum vulgare subsp. vulgare]	biological process: metabolic process (GO:0008152);; biological process: cellular process (GO:0009987);; biological process: single-organism process (GO:0044699)
Triticum_aestivum_newGene_7547	1.31	1.15489	1.0295	0.613644	0.469829	0.706695	0.00191912	1.11047	up	--	--	Cellular Component: Golgi membrane (GO:0000139);; Cellular Component: integral component of membrane (GO:0016021);; Molecular Function: transferase activity, transferring glycosyl groups (GO:0016757);;	--	--	--	--	Glycosyl transferase family group 2	Probable xyloglucan glycosyltransferase 1 GN=OSJNBb0053G03.13 OS=Oryza sativa subsp. japonica (Rice) PE=3 SV=1	R	General function prediction only	predicted protein [Hordeum vulgare subsp. vulgare]	cellular component: cell (GO:0005623);; cellular component: membrane (GO:0016020);; cellular component: organelle (GO:0043226);; cellular component: organelle part (GO:0044422);; cellular component: cell part (GO:0044464);; cellular component: membrane part (GO:0044425);; biological process: metabolic process (GO:0008152);; molecular function: catalytic activity (GO:0003824)
TraesCS2A01G350700	3.62018	2.00528	3.71477	0.765817	0.907376	0.663231	0.00197155	2.02045	up	--	--	Molecular Function: chitinase activity (GO:0004568);; Cellular Component: cell wall (GO:0005618);; Biological Process: carbohydrate metabolic process (GO:0005975);; Biological Process: chitin catabolic process (GO:0006032);; Molecular Function: chitin binding (GO:0008061);; Cellular Component: cytoplasmic membrane-bounded vesicle (GO:0016023);; Biological Process: cell wall macromolecule cataboli…	K01183|1.06026e-113|bdi:100841292|chitinase 5-like; K01183 chitinase [EC:3.2.1.14] (A)	Amino sugar and nucleotide sugar metabolism (ko00520)	[R]	General function prediction only	Chitinase class I;; Chitin recognition protein	Chitinase 4 (Precursor) OS=Oryza sativa subsp. japonica (Rice) PE=2 SV=2	G	Carbohydrate transport and metabolism	predicted protein [Hordeum vulgare subsp. vulgare]	biological process: metabolic process (GO:0008152);; molecular function: catalytic activity (GO:0003824);; cellular component: cell (GO:0005623);; cellular component: cell part (GO:0044464);; molecular function: binding (GO:0005488);; cellular component: organelle (GO:0043226);; biological process: cellular process (GO:0009987);; biological process: response to stimulus (GO:0050896);; biological …
TraesCS5B01G484400	1.30429	1.22041	1.79848	0.660925	0.515889	0.755393	0.00259345	1.16308	up	--	--	Cellular Component: endoplasmic reticulum (GO:0005783);; Cellular Component: plasma membrane (GO:0005886);; Cellular Component: plasmodesma (GO:0009506);; Biological Process: determination of bilateral symmetry (GO:0009855);; Biological Process: polarity specification of adaxial/abaxial axis (GO:0009944);; Biological Process: meristem initiation (GO:0010014);; Biological Process: regulation of me…	--	--	--	--	Plant phosphoribosyltransferase C-terminal;; C2 domain	C2 and GRAM domain-containing protein At1g03370 GN=At1g03370 OS=Arabidopsis thaliana (Mouse-ear cress) PE=2 SV=4	R	General function prediction only	predicted protein [Hordeum vulgare subsp. vulgare]	cellular component: cell (GO:0005623);; cellular component: organelle (GO:0043226);; cellular component: cell part (GO:0044464);; cellular component: membrane (GO:0016020);; cellular component: cell junction (GO:0030054);; biological process: multicellular organismal process (GO:0032501);; biological process: developmental process (GO:0032502);; biological process: single-organism process (GO:004…
TraesCS1D01G089900	1.31288	2.85437	1.27571	0.0590297	0.0610848	0.118786	0.00352956	4.5744	up	--	--	Molecular Function: transferase activity, transferring acyl groups other than amino-acyl groups (GO:0016747);;	--	--	--	--	Transferase family;; Condensation domain	Agmatine coumaroyltransferase-1 {ECO:0000303|PubMed:18270436, ECO:0000312|EMBL:BAF97626.1} GN=ACT-1 OS=Hordeum vulgare (Barley) PE=1 SV=1	S	Function unknown	predicted protein [Hordeum vulgare subsp. vulgare]	biological process: metabolic process (GO:0008152);; molecular function: catalytic activity (GO:0003824)
TraesCS2A01G583100	4.13706	4.56783	4.44166	2.10584	2.00857	0.902799	0.00470396	1.40112	up	--	--	Biological Process: polysaccharide biosynthetic process (GO:0000271);; Molecular Function: aspartic-type endopeptidase activity (GO:0004190);; Biological Process: proteolysis (GO:0006508);; Biological Process: glycine catabolic process (GO:0006546);; Cellular Component: plant-type cell wall (GO:0009505);; Cellular Component: membrane (GO:0016020);; Cellular Component: cytoplasmic membrane-bounded…	--	--	[O]	Posttranslational modification, protein turnover, chaperones	Xylanase inhibitor C-terminal;; Xylanase inhibitor N-terminal;; Eukaryotic aspartyl protease	Aspartic proteinase nepenthesin-1 (Precursor) GN=nep1 OS=Nepenthes gracilis (Slender pitcher plant) PE=1 SV=1	O	Posttranslational modification, protein turnover, chaperones	predicted protein [Hordeum vulgare subsp. vulgare]	biological process: metabolic process (GO:0008152);; biological process: single-organism process (GO:0044699);; molecular function: catalytic activity (GO:0003824);; biological process: cellular process (GO:0009987);; cellular component: cell (GO:0005623);; cellular component: cell part (GO:0044464);; cellular component: membrane (GO:0016020);; cellular component: organelle (GO:0043226)
TraesCS7A01G174700	1.70096	4.07307	2.83257	0.406842	0.485159	0.505156	0.00707443	2.64911	up	[C]	Energy production and conversion	Cellular Component: mitochondrion (GO:0005739);; Biological Process: defense response (GO:0006952);; Biological Process: jasmonic acid biosynthetic process (GO:0009695);; Molecular Function: FMN binding (GO:0010181);; Molecular Function: 12-oxophytodienoate reductase activity (GO:0016629);; Biological Process: oxylipin biosynthetic process (GO:0031408);; Biological Process: oxidation-reduction pr…	K05894|0|sita:101762295|12-oxophytodienoate reductase 1-like; K05894 12-oxophytodienoic acid reductase [EC:1.3.1.42] (A)	alpha-Linolenic acid metabolism (ko00592)	[CR]	Energy production and conversion;; General function prediction only	NADH:flavin oxidoreductase / NADH oxidase family	12-oxophytodienoate reductase 1 OS=Oryza sativa subsp. japonica (Rice) PE=2 SV=1	C	Energy production and conversion	predicted protein [Hordeum vulgare subsp. vulgare]	cellular component: cell (GO:0005623);; cellular component: organelle (GO:0043226);; cellular component: cell part (GO:0044464);; biological process: response to stimulus (GO:0050896);; biological process: metabolic process (GO:0008152);; biological process: cellular process (GO:0009987);; biological process: single-organism process (GO:0044699);; molecular function: binding (GO:0005488);; molecu…
TraesCS7B01G004800	5.7516	3.59664	4.24267	2.01163	1.6668	2.23869	0.00854051	1.21282	up	--	--	Molecular Function: nucleotide binding (GO:0000166);; Molecular Function: nucleic acid binding (GO:0003676);; Molecular Function: transferase activity, transferring acyl groups other than amino-acyl groups (GO:0016747);;	--	--	--	--	Transferase family	Anthranilate N-benzoyltransferase protein 3 GN=HCBT3 OS=Dianthus caryophyllus (Carnation) PE=1 SV=1	S	Function unknown	predicted protein [Hordeum vulgare subsp. vulgare]	molecular function: binding (GO:0005488);; biological process: metabolic process (GO:0008152);; molecular function: catalytic activity (GO:0003824)
TraesCS6A01G350400	3.05097	2.68327	2.38972	1.33433	1.28849	0.807207	0.00926542	1.23434	up	[V]	Defense mechanisms	Biological Process: drug transmembrane transport (GO:0006855);; Molecular Function: drug transmembrane transporter activity (GO:0015238);; Molecular Function: antiporter activity (GO:0015297);; Cellular Component: membrane (GO:0016020);;	K03327|0|bdi:100833976|MATE efflux family protein ALF5-like; K03327 multidrug resistance protein, MATE family (A)	--	[R]	General function prediction only	MatE	MATE efflux family protein ALF5 GN=MDB19.4 OS=Arabidopsis thaliana (Mouse-ear cress) PE=2 SV=1	R	General function prediction only	predicted protein [Hordeum vulgare subsp. vulgare]	biological process: cellular process (GO:0009987);; biological process: single-organism process (GO:0044699);; biological process: response to stimulus (GO:0050896);; biological process: localization (GO:0051179);; molecular function: transporter activity (GO:0005215);; cellular component: membrane (GO:0016020)
TraesCS2D01G336900	0.728584	0.9344	0.47408	0.12227	0	0	0.00948796	4.12203	up	[C]	Energy production and conversion	Cellular Component: plasma membrane (GO:0005886);; Cellular Component: chloroplast envelope (GO:0009941);; Molecular Function: oxidoreductase activity (GO:0016491);; Biological Process: response to cadmium ion (GO:0046686);; Biological Process: oxidation-reduction process (GO:0055114);;	--	--	[C]	Energy production and conversion	Aldo/keto reductase family	Probable aldo-keto reductase 3 OS=Oryza sativa subsp. japonica (Rice) PE=2 SV=2	C	Energy production and conversion	predicted protein [Hordeum vulgare subsp. vulgare]	cellular component: cell (GO:0005623);; cellular component: membrane (GO:0016020);; cellular component: cell part (GO:0044464);; cellular component: organelle (GO:0043226);; cellular component: organelle part (GO:0044422);; biological process: metabolic process (GO:0008152);; molecular function: catalytic activity (GO:0003824);; biological process: response to stimulus (GO:0050896);; biological p…
TraesCS4D01G262500	2.15094	2.42343	2.00102	0.63786	0.861024	0.732392	0.00948796	1.60417	up	--	--	Molecular Function: nucleic acid binding (GO:0003676);; Molecular Function: metal ion binding (GO:0046872);;	--	--	[R]	General function prediction only	Zinc finger, C2H2 type;; Zinc-finger double-stranded RNA-binding	Protein indeterminate-domain 1 {ECO:0000303|PubMed:16784536} OS=Arabidopsis thaliana (Mouse-ear cress) PE=1 SV=1	R	General function prediction only	predicted protein [Hordeum vulgare subsp. vulgare]	molecular function: binding (GO:0005488)
TraesCS4A01G219700	27.7036	32.7679	24.2198	9.76601	6.85431	8.88842	3.45e-26	1.74099	up	--	--	Molecular Function: DNA binding (GO:0003677);; Biological Process: regulation of transcription, DNA-templated (GO:0006355);;	--	--	--	--	No apical meristem (NAM) protein	NAC domain-containing protein 71 OS=Oryza sativa subsp. japonica (Rice) PE=2 SV=1	K	Transcription	predicted protein [Hordeum vulgare subsp. vulgare]	molecular function: binding (GO:0005488);; biological process: biological regulation (GO:0065007)
TraesCS4D01G094400	24.2255	24.3984	21.3909	8.90181	7.20893	8.19294	3.82e-22	1.49586	up	--	--	Molecular Function: DNA binding (GO:0003677);; Biological Process: regulation of transcription, DNA-templated (GO:0006355);;	--	--	--	--	No apical meristem (NAM) protein	NAC domain-containing protein 71 OS=Oryza sativa subsp. japonica (Rice) PE=2 SV=1	K	Transcription	predicted protein [Hordeum vulgare subsp. vulgare]	molecular function: binding (GO:0005488);; biological process: biological regulation (GO:0065007)
TraesCS4B01G098200	10.493	13.2111	10.7702	3.00236	3.06734	3.14946	2.62e-21	1.86893	up	--	--	Molecular Function: DNA binding (GO:0003677);; Biological Process: regulation of transcription, DNA-templated (GO:0006355);;	--	--	--	--	No apical meristem (NAM) protein	NAC domain-containing protein 71 OS=Oryza sativa subsp. japonica (Rice) PE=2 SV=1	K	Transcription	predicted protein [Hordeum vulgare subsp. vulgare]	molecular function: binding (GO:0005488);; biological process: biological regulation (GO:0065007)
TraesCS7B01G013200	106.376	114.865	112.099	53.2202	51.1911	43.1916	7.81e-16	1.16966	up	--	--	Biological Process: lipid metabolic process (GO:0006629);; Cellular Component: cytoplasmic membrane-bounded vesicle (GO:0016023);; Molecular Function: hydrolase activity, acting on ester bonds (GO:0016788);;	--	--	--	--	GDSL-like Lipase/Acylhydrolase	GDSL esterase/lipase At5g45910 (Precursor) GN=At5g45910 OS=Arabidopsis thaliana (Mouse-ear cress) PE=2 SV=1	R	General function prediction only	predicted protein [Hordeum vulgare subsp. vulgare]	biological process: metabolic process (GO:0008152);; biological process: single-organism process (GO:0044699);; cellular component: cell (GO:0005623);; cellular component: organelle (GO:0043226);; cellular component: cell part (GO:0044464);; molecular function: catalytic activity (GO:0003824)
TraesCS1A01G186500	23.7194	26.4218	16.4387	2.7551	1.21694	1.67158	2.51e-12	3.55943	up	[O]	Posttranslational modification, protein turnover, chaperones	Molecular Function: glutathione transferase activity (GO:0004364);; Cellular Component: chloroplast (GO:0009507);; Biological Process: de-etiolation (GO:0009704);; Biological Process: response to cadmium ion (GO:0046686);; Biological Process: lateral root development (GO:0048527);; Biological Process: response to growth hormone (GO:0060416);; Biological Process: response to karrikin (GO:0080167);;	K00799|3.2481e-119|bdi:100842777|uncharacterized LOC100842777; K00799 glutathione S-transferase [EC:2.5.1.18] (A)	Glutathione metabolism (ko00480)	[O]	Posttranslational modification, protein turnover, chaperones	Glutathione S-transferase, N-terminal domain;; Glutathione S-transferase, N-terminal domain;; Glutathione S-transferase, N-terminal domain;; Glutathione S-transferase, C-terminal domain;; Glutathione S-transferase, C-terminal domain	Probable glutathione S-transferase GSTU6 GN=OSJNBb0038A07.2 OS=Oryza sativa subsp. japonica (Rice) PE=2 SV=2	O	Posttranslational modification, protein turnover, chaperones	predicted protein [Hordeum vulgare subsp. vulgare]	biological process: metabolic process (GO:0008152);; molecular function: catalytic activity (GO:0003824);; cellular component: cell (GO:0005623);; cellular component: organelle (GO:0043226);; cellular component: cell part (GO:0044464);; biological process: response to stimulus (GO:0050896);; biological process: multicellular organismal process (GO:0032501);; biological process: developmental proc…
TraesCS5D01G058700	5.94092	4.70357	3.92377	0.681159	0.73239	0.838951	7.35e-11	2.82071	up	[R]	General function prediction only	Molecular Function: GTPase activity (GO:0003924);; Molecular Function: signal recognition particle binding (GO:0005047);; Molecular Function: iron ion binding (GO:0005506);; Molecular Function: GTP binding (GO:0005525);; Cellular Component: signal recognition particle receptor complex (GO:0005785);; Cellular Component: signal recognition particle, endoplasmic reticulum targeting (GO:0005786);; Bi…	--	--	[QR]	Secondary metabolites biosynthesis, transport and catabolism;; General function prediction only	non-haem dioxygenase in morphine synthesis N-terminal;; 2OG-Fe(II) oxygenase superfamily	Flavonol synthase/flavanone 3-hydroxylase GN=FLS OS=Citrus unshiu (Satsuma mandarin) PE=1 SV=1	Q	Secondary metabolites biosynthesis, transport and catabolism	predicted protein [Hordeum vulgare subsp. vulgare]	biological process: metabolic process (GO:0008152);; molecular function: catalytic activity (GO:0003824);; molecular function: binding (GO:0005488);; cellular component: cell (GO:0005623);; cellular component: membrane (GO:0016020);; cellular component: macromolecular complex (GO:0032991);; cellular component: organelle (GO:0043226);; cellular component: organelle part (GO:0044422);; cellular com…
TraesCS1B01G194300	17.5172	22.2177	16.3914	5.93246	5.59725	4.6793	1.8e-09	1.78322	up	[O]	Posttranslational modification, protein turnover, chaperones	Molecular Function: glutathione transferase activity (GO:0004364);; Cellular Component: chloroplast (GO:0009507);; Biological Process: de-etiolation (GO:0009704);; Biological Process: response to cadmium ion (GO:0046686);; Biological Process: lateral root development (GO:0048527);; Biological Process: response to growth hormone (GO:0060416);; Biological Process: response to karrikin (GO:0080167);;	K00799|1.3215e-120|bdi:100842777|uncharacterized LOC100842777; K00799 glutathione S-transferase [EC:2.5.1.18] (A)	Glutathione metabolism (ko00480)	[O]	Posttranslational modification, protein turnover, chaperones	Glutathione S-transferase, N-terminal domain;; Glutathione S-transferase, N-terminal domain;; Glutathione S-transferase, N-terminal domain;; Glutathione S-transferase, C-terminal domain;; Glutathione S-transferase, C-terminal domain	Probable glutathione S-transferase GSTU6 GN=OSJNBb0038A07.2 OS=Oryza sativa subsp. japonica (Rice) PE=2 SV=2	O	Posttranslational modification, protein turnover, chaperones	predicted protein [Hordeum vulgare subsp. vulgare]	biological process: metabolic process (GO:0008152);; molecular function: catalytic activity (GO:0003824);; cellular component: cell (GO:0005623);; cellular component: organelle (GO:0043226);; cellular component: cell part (GO:0044464);; biological process: response to stimulus (GO:0050896);; biological process: multicellular organismal process (GO:0032501);; biological process: developmental proc…
TraesCS3A01G056400	12.9677	13.4193	14.8994	6.15231	7.15098	7.21882	7.59e-08	1.00083	up	[E]	Amino acid transport and metabolism	Cellular Component: plasma membrane (GO:0005886);; Biological Process: nitrogen compound metabolic process (GO:0006807);; Biological Process: pollen tube growth (GO:0009860);; Cellular Component: integral component of membrane (GO:0016021);; Molecular Function: dipeptide transporter activity (GO:0042936);; Molecular Function: tripeptide transporter activity (GO:0042937);; Biological Process: dipe…	K14638|0|bdi:100837483|protein NRT1/ PTR FAMILY 8.2-like; K14638 solute carrier family 15 (peptide/histidine transporter), member 3/4 (A)	--	[E]	Amino acid transport and metabolism	POT family	Protein NRT1/ PTR FAMILY 8.2 GN=F7J8.160 OS=Arabidopsis thaliana (Mouse-ear cress) PE=2 SV=1	E	Amino acid transport and metabolism	predicted protein [Hordeum vulgare subsp. vulgare]	cellular component: cell (GO:0005623);; cellular component: membrane (GO:0016020);; cellular component: cell part (GO:0044464);; biological process: metabolic process (GO:0008152);; biological process: cellular process (GO:0009987);; biological process: reproductive process (GO:0022414);; biological process: developmental process (GO:0032502);; biological process: growth (GO:0040007);; biological…
TraesCS4A01G342300	75.9303	111.795	69.1413	14.1994	14.5626	9.7316	9.98e-08	2.59273	up	--	--	Molecular Function: S-adenosylmethionine-dependent methyltransferase activity (GO:0008757);; Cellular Component: chloroplast (GO:0009507);;	--	--	--	--	Thiopurine S-methyltransferase (TPMT)	Probable thiol methyltransferase 2 GN=HOL3 OS=Arabidopsis thaliana (Mouse-ear cress) PE=1 SV=1	R	General function prediction only	predicted protein [Hordeum vulgare subsp. vulgare]	biological process: metabolic process (GO:0008152);; molecular function: catalytic activity (GO:0003824);; cellular component: cell (GO:0005623);; cellular component: organelle (GO:0043226);; cellular component: cell part (GO:0044464)
TraesCS7D01G190600	9.09959	8.5363	7.52337	2.84394	3.28046	3.99652	1.42e-07	1.31175	up	--	--	Biological Process: response to UV-B (GO:0010224);; Cellular Component: membrane (GO:0016020);; Biological Process: brassinosteroid metabolic process (GO:0016131);; Molecular Function: trans-zeatin O-beta-D-glucosyltransferase activity (GO:0050403);; Molecular Function: cis-zeatin O-beta-D-glucosyltransferase activity (GO:0050502);; Biological Process: flavonol biosynthetic process (GO:0051555);;…	--	--	[GC]	Carbohydrate transport and metabolism;; Energy production and conversion	UDP-glucoronosyl and UDP-glucosyl transferase	UDP-glycosyltransferase 73C5 GN=F13K3.20 OS=Arabidopsis thaliana (Mouse-ear cress) PE=2 SV=1	CG	Energy production and conversion;; Carbohydrate transport and metabolism	predicted protein [Hordeum vulgare subsp. vulgare]	biological process: response to stimulus (GO:0050896);; cellular component: membrane (GO:0016020);; biological process: metabolic process (GO:0008152);; biological process: single-organism process (GO:0044699);; biological process: biological regulation (GO:0065007);; molecular function: catalytic activity (GO:0003824)
TraesCS2A01G315600	3.38517	5.74752	3.72824	0.258488	0.450985	0.515372	1.88e-06	3.45502	up	[R]	General function prediction only	Molecular Function: glutamate decarboxylase activity (GO:0004351);; Cellular Component: mitochondrion (GO:0005739);; Biological Process: glutamate metabolic process (GO:0006536);; Biological Process: response to salt stress (GO:0009651);; Molecular Function: oxidoreductase activity (GO:0016491);; Molecular Function: pyridoxal phosphate binding (GO:0030170);; Biological Process: oxidation-reductio…	--	--	[R]	General function prediction only	Aldo/keto reductase family	Non-functional NADPH-dependent codeinone reductase 2 GN=COR2 OS=Papaver somniferum (Opium poppy) PE=1 SV=1	R	General function prediction only	predicted protein [Hordeum vulgare subsp. vulgare]	biological process: metabolic process (GO:0008152);; molecular function: catalytic activity (GO:0003824);; cellular component: cell (GO:0005623);; cellular component: organelle (GO:0043226);; cellular component: cell part (GO:0044464);; biological process: cellular process (GO:0009987);; biological process: single-organism process (GO:0044699);; biological process: response to stimulus (GO:005089…
TraesCS6B01G347800	2.85961	3.51828	2.58653	0.840858	1.20502	0.845498	3.34e-06	1.61613	up	--	--	Biological Process: metabolic process (GO:0008152);; Molecular Function: trans-zeatin O-beta-D-glucosyltransferase activity (GO:0050403);; Molecular Function: cis-zeatin O-beta-D-glucosyltransferase activity (GO:0050502);;	--	--	[GC]	Carbohydrate transport and metabolism;; Energy production and conversion	UDP-glucoronosyl and UDP-glucosyl transferase	7-deoxyloganetin glucosyltransferase GN=UGT85A24 OS=Gardenia jasminoides (Cape jasmine) PE=1 SV=1	CG	Energy production and conversion;; Carbohydrate transport and metabolism	predicted protein [Hordeum vulgare subsp. vulgare]	biological process: metabolic process (GO:0008152);; molecular function: catalytic activity (GO:0003824)
TraesCS4A01G471500	9.45379	7.85298	9.82154	3.59283	5.03381	4.23367	2.65e-05	1.06774	up	--	--	Molecular Function: aspartic-type endopeptidase activity (GO:0004190);; Biological Process: proteolysis (GO:0006508);;	--	--	[O]	Posttranslational modification, protein turnover, chaperones	Xylanase inhibitor C-terminal;; Xylanase inhibitor N-terminal	Aspartic proteinase nepenthesin-1 (Precursor) GN=nep1 OS=Nepenthes gracilis (Slender pitcher plant) PE=1 SV=1	O	Posttranslational modification, protein turnover, chaperones	predicted protein [Hordeum vulgare subsp. vulgare]	biological process: metabolic process (GO:0008152);; molecular function: catalytic activity (GO:0003824)
TraesCS5D01G210600	5.31463	10.6205	6.96145	0.943817	0.717584	0.34508	5.54e-05	3.57015	up	[R]	General function prediction only	Molecular Function: zinc ion binding (GO:0008270);; Biological Process: response to bacterium (GO:0009617);; Biological Process: plant-type hypersensitive response (GO:0009626);; Biological Process: lignin biosynthetic process (GO:0009809);; Molecular Function: aryl-alcohol dehydrogenase (NAD+) activity (GO:0018456);; Molecular Function: cinnamyl-alcohol dehydrogenase activity (GO:0045551);; Cell…	K00083|0|bdi:100845223|probable cinnamyl alcohol dehydrogenase 8D; K00083 cinnamyl-alcohol dehydrogenase [EC:1.1.1.195] (A)	Phenylpropanoid biosynthesis (ko00940)	[Q]	Secondary metabolites biosynthesis, transport and catabolism	Alcohol dehydrogenase GroES-like domain;; Zinc-binding dehydrogenase;; D-isomer specific 2-hydroxyacid dehydrogenase, NAD binding domain	Probable cinnamyl alcohol dehydrogenase 8D OS=Oryza sativa subsp. japonica (Rice) PE=2 SV=1	Q	Secondary metabolites biosynthesis, transport and catabolism	predicted protein [Hordeum vulgare subsp. vulgare]	molecular function: binding (GO:0005488);; biological process: response to stimulus (GO:0050896);; biological process: multi-organism process (GO:0051704);; biological process: immune system process (GO:0002376);; biological process: cellular process (GO:0009987);; biological process: single-organism process (GO:0044699);; biological process: metabolic process (GO:0008152);; molecular function: c…
TraesCS4A01G042000	1.82139	2.20957	2.53689	0.678184	0.141131	0.352255	0.000101	2.53252	up	[GEPR]	Carbohydrate transport and metabolism;; Amino acid transport and metabolism;; Inorganic ion transport and metabolism;; General function prediction only	Biological Process: carbohydrate transport (GO:0008643);; Cellular Component: integral component of membrane (GO:0016021);; Molecular Function: substrate-specific transmembrane transporter activity (GO:0022891);; Biological Process: transmembrane transport (GO:0055085);;	--	--	[R]	General function prediction only	Sugar (and other) transporter;; Major Facilitator Superfamily	Polyol transporter 5 GN=PLT5 OS=Arabidopsis thaliana (Mouse-ear cress) PE=1 SV=2	R	General function prediction only	predicted protein [Hordeum vulgare subsp. vulgare]	biological process: single-organism process (GO:0044699);; biological process: localization (GO:0051179);; cellular component: membrane (GO:0016020);; cellular component: membrane part (GO:0044425);; biological process: cellular process (GO:0009987);; molecular function: transporter activity (GO:0005215)
TraesCS1D01G190100	6.85441	8.82604	4.10125	1.04861	0.777913	0	0.000128	3.49896	up	[O]	Posttranslational modification, protein turnover, chaperones	Molecular Function: glutathione transferase activity (GO:0004364);; Cellular Component: chloroplast (GO:0009507);; Biological Process: de-etiolation (GO:0009704);; Biological Process: response to cadmium ion (GO:0046686);; Biological Process: lateral root development (GO:0048527);; Biological Process: response to growth hormone (GO:0060416);; Biological Process: response to karrikin (GO:0080167);;	K00799|1.4406e-119|bdi:100842777|uncharacterized LOC100842777; K00799 glutathione S-transferase [EC:2.5.1.18] (A)	Glutathione metabolism (ko00480)	[O]	Posttranslational modification, protein turnover, chaperones	Glutathione S-transferase, N-terminal domain;; Glutathione S-transferase, N-terminal domain;; Glutathione S-transferase, N-terminal domain;; Glutathione S-transferase, C-terminal domain;; Glutathione S-transferase, C-terminal domain	Probable glutathione S-transferase GSTU6 GN=OSJNBb0038A07.2 OS=Oryza sativa subsp. japonica (Rice) PE=2 SV=2	O	Posttranslational modification, protein turnover, chaperones	predicted protein [Hordeum vulgare subsp. vulgare]	biological process: metabolic process (GO:0008152);; molecular function: catalytic activity (GO:0003824);; cellular component: cell (GO:0005623);; cellular component: organelle (GO:0043226);; cellular component: cell part (GO:0044464);; biological process: response to stimulus (GO:0050896);; biological process: multicellular organismal process (GO:0032501);; biological process: developmental proc…
TraesCS5A01G242600	6.09852	7.80677	7.54964	3.8524	1.85376	1.06866	0.00022	1.65434	up	[I]	Lipid transport and metabolism	Biological Process: metabolic process (GO:0008152);; Cellular Component: cytoplasmic membrane-bounded vesicle (GO:0016023);; Molecular Function: hydrolase activity (GO:0016787);;	--	--	[V]	Defense mechanisms	alpha/beta hydrolase fold;; Carboxylesterase family;; Alpha/beta hydrolase family;; Putative esterase	Probable carboxylesterase 2 GN=CXE2 OS=Arabidopsis thaliana (Mouse-ear cress) PE=2 SV=1	V	Defense mechanisms	predicted protein [Hordeum vulgare subsp. vulgare]	biological process: metabolic process (GO:0008152);; cellular component: cell (GO:0005623);; cellular component: organelle (GO:0043226);; cellular component: cell part (GO:0044464);; molecular function: catalytic activity (GO:0003824)
TraesCS1B01G113700	14.976	18.4668	15.5001	8.31323	8.92642	5.75517	0.00041	1.08918	up	[O]	Posttranslational modification, protein turnover, chaperones	Molecular Function: glutathione transferase activity (GO:0004364);; Cellular Component: cytoplasmic membrane-bounded vesicle (GO:0016023);;	K00799|6.87022e-115|bdi:100827274|glutathione S-transferase 4-like; K00799 glutathione S-transferase [EC:2.5.1.18] (A)	Glutathione metabolism (ko00480)	[O]	Posttranslational modification, protein turnover, chaperones	Glutathione S-transferase, N-terminal domain;; Glutathione S-transferase, C-terminal domain;; Glutathione S-transferase, N-terminal domain;; Glutathione S-transferase, N-terminal domain;; Glutathione S-transferase, C-terminal domain;; Glutathione S-transferase, C-terminal domain	Glutathione S-transferase 4 GN=GST4 OS=Zea mays (Maize) PE=1 SV=2	O	Posttranslational modification, protein turnover, chaperones	predicted protein [Hordeum vulgare subsp. vulgare]	biological process: metabolic process (GO:0008152);; molecular function: catalytic activity (GO:0003824);; cellular component: cell (GO:0005623);; cellular component: organelle (GO:0043226);; cellular component: cell part (GO:0044464)
TraesCS6B01G184400	6.41941	7.74392	5.23433	2.31848	2.50571	3.05549	0.000521	1.27541	up	--	--	--	--	--	--	--	VQ motif	--	S	Function unknown	predicted protein [Hordeum vulgare subsp. vulgare]	--
TraesCS2A01G143500	11.3502	11.1767	13.7754	7.01608	6.63526	4.22554	0.000965	1.01993	up	--	--	Molecular Function: carboxylic ester hydrolase activity (GO:0004091);; Cellular Component: mitochondrion (GO:0005739);; Biological Process: metabolic process (GO:0008152);; Biological Process: pollen tube growth (GO:0009860);;	--	--	[V]	Defense mechanisms	alpha/beta hydrolase fold;; Alpha/beta hydrolase family;; Carboxylesterase family	Probable carboxylesterase 18 GN=CXE18 OS=Arabidopsis thaliana (Mouse-ear cress) PE=1 SV=1	V	Defense mechanisms	predicted protein [Hordeum vulgare subsp. vulgare]	cellular component: cell (GO:0005623);; cellular component: organelle (GO:0043226);; cellular component: cell part (GO:0044464);; biological process: metabolic process (GO:0008152);; biological process: cellular process (GO:0009987);; biological process: reproductive process (GO:0022414);; biological process: developmental process (GO:0032502);; biological process: growth (GO:0040007);; biologica…
TraesCS5D01G530800	139.813	183.595	129.082	65.551	62.4164	42.0866	0.00323098	1.37534	up	[QR]	Secondary metabolites biosynthesis, transport and catabolism;; General function prediction only	Molecular Function: S-adenosylmethionine-dependent methyltransferase activity (GO:0008757);; Cellular Component: chloroplast (GO:0009507);;	--	--	--	--	Thiopurine S-methyltransferase (TPMT)	Probable thiol methyltransferase 2 GN=HOL3 OS=Arabidopsis thaliana (Mouse-ear cress) PE=1 SV=1	R	General function prediction only	predicted protein [Hordeum vulgare subsp. vulgare]	biological process: metabolic process (GO:0008152);; molecular function: catalytic activity (GO:0003824);; cellular component: cell (GO:0005623);; cellular component: organelle (GO:0043226);; cellular component: cell part (GO:0044464)
TraesCS2D01G185400	7.82899	11.0596	7.76513	5.0788	3.24046	2.90979	0.00668475	1.23718	up	[MG]	Cell wall/membrane/envelope biogenesis;; Carbohydrate transport and metabolism	Molecular Function: catalytic activity (GO:0003824);; Biological Process: cellular metabolic process (GO:0044237);; Molecular Function: coenzyme binding (GO:0050662);;	--	--	[V]	Defense mechanisms	NAD dependent epimerase/dehydratase family;; 3-beta hydroxysteroid dehydrogenase/isomerase family;; NADH(P)-binding;; NmrA-like family;; Male sterility protein	Bifunctional dihydroflavonol 4-reductase/flavanone 4-reductase GN=DFR OS=Malus domestica (Apple) PE=1 SV=1	V	Defense mechanisms	predicted protein [Hordeum vulgare subsp. vulgare]	molecular function: catalytic activity (GO:0003824);; biological process: metabolic process (GO:0008152);; biological process: cellular process (GO:0009987);; molecular function: binding (GO:0005488)
TraesCS7D01G536900	2.85415	4.24412	3.42549	0.237388	0.0355647	0	1.59e-20	4.90156	up	[R]	General function prediction only	Molecular Function: oxidoreductase activity (GO:0016491);;	K06892|3.2378e-127|obr:102720366|1-aminocyclopropane-1-carboxylate oxidase-like; K06892 feruloyl-CoA ortho-hydroxylase [EC:1.14.11.-] (A)	--	[QR]	Secondary metabolites biosynthesis, transport and catabolism;; General function prediction only	non-haem dioxygenase in morphine synthesis N-terminal;; 2OG-Fe(II) oxygenase superfamily	Probable flavonol synthase 5 GN=FLS5 OS=Arabidopsis thaliana (Mouse-ear cress) PE=2 SV=1	Q	Secondary metabolites biosynthesis, transport and catabolism	PREDICTED: 1-aminocyclopropane-1-carboxylate oxidase-like isoform X2 [Setaria italica]	biological process: metabolic process (GO:0008152);; molecular function: catalytic activity (GO:0003824)
TraesCS7B01G307700	1.35695	1.4271	1.45527	0.43851	0.511001	0.147518	0.00893725	1.9259	up	--	--	Molecular Function: transferase activity, transferring acyl groups other than amino-acyl groups (GO:0016747);;	--	--	--	--	Transferase family	Benzyl alcohol O-benzoyltransferase GN=HSR201 OS=Nicotiana tabacum (Common tobacco) PE=1 SV=1	S	Function unknown	PREDICTED: benzyl alcohol O-benzoyltransferase-like [Brachypodium distachyon]	biological process: metabolic process (GO:0008152);; molecular function: catalytic activity (GO:0003824)
TraesCS5A01G305100	11.7371	17.2463	9.05805	2.67126	3.04142	2.77569	0.00441841	2.16405	up	--	--	Biological Process: defense response (GO:0006952);; Biological Process: response to inorganic substance (GO:0010035);; Biological Process: monocarboxylic acid metabolic process (GO:0032787);; Biological Process: cellular response to stress (GO:0033554);; Molecular Function: UDP-glucosyltransferase activity (GO:0035251);; Biological Process: benzene-containing compound metabolic process (GO:004253…	K11820|0|bdi:100835161|crocetin glucosyltransferase 2-like; K11820 N-hydroxythioamide S-beta-glucosyltransferase [EC:2.4.1.195] (A)	Tryptophan metabolism (ko00380);; Glucosinolate biosynthesis (ko00966);; 2-Oxocarboxylic acid metabolism (ko01210)	[GC]	Carbohydrate transport and metabolism;; Energy production and conversion	UDP-glucoronosyl and UDP-glucosyl transferase	UDP-glycosyltransferase 74F2 GN=F18O19.7 OS=Arabidopsis thaliana (Mouse-ear cress) PE=1 SV=1	CG	Energy production and conversion;; Carbohydrate transport and metabolism	PREDICTED: crocetin glucosyltransferase 2-like [Brachypodium distachyon]	biological process: response to stimulus (GO:0050896);; biological process: metabolic process (GO:0008152);; biological process: cellular process (GO:0009987);; biological process: single-organism process (GO:0044699);; molecular function: catalytic activity (GO:0003824)
TraesCS5D01G312100	5.9722	10.8385	5.72638	1.36405	1.43537	0.622094	0.00465758	2.70678	up	[GC]	Carbohydrate transport and metabolism;; Energy production and conversion	Biological Process: defense response (GO:0006952);; Biological Process: response to inorganic substance (GO:0010035);; Biological Process: monocarboxylic acid metabolic process (GO:0032787);; Biological Process: cellular response to stress (GO:0033554);; Molecular Function: UDP-glucosyltransferase activity (GO:0035251);; Biological Process: benzene-containing compound metabolic process (GO:004253…	K11820|0|bdi:100835161|crocetin glucosyltransferase 2-like; K11820 N-hydroxythioamide S-beta-glucosyltransferase [EC:2.4.1.195] (A)	Tryptophan metabolism (ko00380);; Glucosinolate biosynthesis (ko00966);; 2-Oxocarboxylic acid metabolism (ko01210)	[GC]	Carbohydrate transport and metabolism;; Energy production and conversion	UDP-glucoronosyl and UDP-glucosyl transferase	UDP-glycosyltransferase 74E1 GN=UGT74E1 OS=Arabidopsis thaliana (Mouse-ear cress) PE=3 SV=1	CG	Energy production and conversion;; Carbohydrate transport and metabolism	PREDICTED: crocetin glucosyltransferase 2-like [Brachypodium distachyon]	biological process: response to stimulus (GO:0050896);; biological process: metabolic process (GO:0008152);; biological process: cellular process (GO:0009987);; biological process: single-organism process (GO:0044699);; molecular function: catalytic activity (GO:0003824)
TraesCS5B01G234500	4.26919	5.66793	5.03984	2.58773	2.79064	1.7797	0.00902696	1.06305	up	[S]	Function unknown	Cellular Component: mitochondrion (GO:0005739);; Molecular Function: kinase activity (GO:0016301);; Biological Process: phosphorylation (GO:0016310);;	--	--	[R]	General function prediction only	MORN repeat	Phosphatidylinositol 4-phosphate 5-kinase 1 GN=F2E2.1 OS=Arabidopsis thaliana (Mouse-ear cress) PE=1 SV=1	R	General function prediction only	PREDICTED: junctophilin-4-like [Brachypodium distachyon]	cellular component: cell (GO:0005623);; cellular component: organelle (GO:0043226);; cellular component: cell part (GO:0044464);; biological process: metabolic process (GO:0008152);; molecular function: catalytic activity (GO:0003824);; biological process: cellular process (GO:0009987)
Triticum_aestivum_newGene_15213	0.154976	0.473119	0.382445	0	0	0	0.00402361	Infinity	up	[R]	General function prediction only	Molecular Function: protein serine/threonine kinase activity (GO:0004674);; Molecular Function: ATP binding (GO:0005524);; Biological Process: protein phosphorylation (GO:0006468);; Biological Process: catabolic process (GO:0009056);; Cellular Component: cytoplasmic membrane-bounded vesicle (GO:0016023);;	K04730|3.64251e-125|bdi:100828462|L-type lectin-domain containing receptor kinase IX.1-like; K04730 interleukin-1 receptor-associated kinase 1 [EC:2.7.11.1] (A)	--	--	--	Chitinase class I;; Protein tyrosine kinase;; Protein kinase domain;; Protein tyrosine kinase;; Protein kinase domain	Chitinase 11 (Precursor) OS=Oryza sativa subsp. japonica (Rice) PE=2 SV=1	T	Signal transduction mechanisms	PREDICTED: L-type lectin-domain containing receptor kinase IX.1-like [Brachypodium distachyon]	biological process: metabolic process (GO:0008152);; biological process: cellular process (GO:0009987);; molecular function: catalytic activity (GO:0003824);; molecular function: binding (GO:0005488);; cellular component: cell (GO:0005623);; cellular component: organelle (GO:0043226);; cellular component: cell part (GO:0044464)
TraesCS7B01G251200	3.5822	5.67277	4.36468	1.31959	0.936795	0.586519	5.65e-09	2.30815	up	--	--	Molecular Function: peroxidase activity (GO:0004601);; Biological Process: response to oxidative stress (GO:0006979);; Cellular Component: cytoplasmic membrane-bounded vesicle (GO:0016023);; Molecular Function: heme binding (GO:0020037);; Molecular Function: metal ion binding (GO:0046872);; Biological Process: oxidation-reduction process (GO:0055114);;	K00430|0|bdi:100837468|peroxidase 5-like; K00430 peroxidase [EC:1.11.1.7] (A)	Phenylalanine metabolism (ko00360);; Phenylpropanoid biosynthesis (ko00940)	--	--	Peroxidase	Peroxidase 1 (Precursor) GN=PER1 OS=Zea mays (Maize) PE=1 SV=1	R	General function prediction only	PREDICTED: peroxidase 5-like [Brachypodium distachyon]	biological process: metabolic process (GO:0008152);; biological process: single-organism process (GO:0044699);; molecular function: catalytic activity (GO:0003824);; molecular function: antioxidant activity (GO:0016209);; biological process: response to stimulus (GO:0050896);; cellular component: cell (GO:0005623);; cellular component: organelle (GO:0043226);; cellular component: cell part (GO:00…
TraesCS3D01G018800	2.36187	2.46106	2.18581	0.506292	0.855989	0.785787	1.49e-06	1.68973	up	--	--	Molecular Function: transcription corepressor activity (GO:0003714);; Cellular Component: peroxisomal membrane (GO:0005778);; Biological Process: protein import into peroxisome matrix (GO:0016558);; Biological Process: negative regulation of transcription, DNA-templated (GO:0045892);;	K13343|0|bdi:100825820|peroxisomal membrane protein PEX14; K13343 peroxin-14 (A)	Peroxisome (ko04146)	[MOU]	Cell wall/membrane/envelope biogenesis;; Posttranslational modification, protein turnover, chaperones;; Intracellular trafficking, secretion, and vesicular transport	Peroxisomal membrane anchor protein (Pex14p) conserved region	Peroxisomal membrane protein PEX14 GN=MQB2.13 OS=Arabidopsis thaliana (Mouse-ear cress) PE=1 SV=2	MOU	Cell wall/membrane/envelope biogenesis;; Posttranslational modification, protein turnover, chaperones;; Intracellular trafficking, secretion, and vesicular transport	PREDICTED: peroxisomal membrane protein PEX14 isoform X1 [Brachypodium distachyon]	biological process: biological regulation (GO:0065007);; molecular function: protein binding transcription factor activity (GO:0000988);; cellular component: cell (GO:0005623);; cellular component: membrane (GO:0016020);; cellular component: organelle (GO:0043226);; cellular component: organelle part (GO:0044422);; cellular component: cell part (GO:0044464);; biological process: cellular process …
TraesCS1A01G311100	4.76712	4.72781	4.53046	1.79136	1.7976	2.33202	0.000191	1.24454	up	--	--	Molecular Function: polygalacturonase activity (GO:0004650);; Cellular Component: extracellular region (GO:0005576);; Biological Process: carbohydrate metabolic process (GO:0005975);;	--	--	--	--	Glycosyl hydrolases family 28;; Pectate lyase superfamily protein;; Right handed beta helix region	Polygalacturonase At1g48100 (Precursor) GN=At1g48100 OS=Arabidopsis thaliana (Mouse-ear cress) PE=2 SV=1	R	General function prediction only	PREDICTED: polygalacturonase At1g48100 [Brachypodium distachyon]	biological process: metabolic process (GO:0008152);; molecular function: catalytic activity (GO:0003824);; cellular component: extracellular region (GO:0005576)
TraesCS1D01G311000	3.26948	2.27646	3.64773	0.966831	1.47428	1.32777	0.00462328	1.28795	up	--	--	Molecular Function: polygalacturonase activity (GO:0004650);; Cellular Component: extracellular region (GO:0005576);; Biological Process: carbohydrate metabolic process (GO:0005975);;	--	--	--	--	Glycosyl hydrolases family 28;; Pectate lyase superfamily protein;; Right handed beta helix region	Polygalacturonase At1g48100 (Precursor) GN=At1g48100 OS=Arabidopsis thaliana (Mouse-ear cress) PE=2 SV=1	R	General function prediction only	PREDICTED: polygalacturonase At1g48100 [Brachypodium distachyon]	biological process: metabolic process (GO:0008152);; molecular function: catalytic activity (GO:0003824);; cellular component: extracellular region (GO:0005576)
TraesCS2A01G274700	2.20996	4.90019	2.97767	0.63447	0.832701	0.297253	0.00355539	2.58597	up	[C]	Energy production and conversion	Cellular Component: plasma membrane (GO:0005886);; Cellular Component: chloroplast envelope (GO:0009941);; Molecular Function: oxidoreductase activity (GO:0016491);; Biological Process: response to cadmium ion (GO:0046686);; Biological Process: oxidation-reduction process (GO:0055114);;	--	--	[C]	Energy production and conversion	Aldo/keto reductase family	Probable aldo-keto reductase 2 OS=Oryza sativa subsp. japonica (Rice) PE=2 SV=2	C	Energy production and conversion	PREDICTED: probable aldo-keto reductase 2-like [Oryza brachyantha]	cellular component: cell (GO:0005623);; cellular component: membrane (GO:0016020);; cellular component: cell part (GO:0044464);; cellular component: organelle (GO:0043226);; cellular component: organelle part (GO:0044422);; biological process: metabolic process (GO:0008152);; molecular function: catalytic activity (GO:0003824);; biological process: response to stimulus (GO:0050896);; biological p…
TraesCSU01G021500	0.28863	0.369967	0.254249	0.121487	0.135139	0.0931815	0.000958	1.33498	up	--	--	Cellular Component: 1,3-beta-D-glucan synthase complex (GO:0000148);; Molecular Function: 1,3-beta-D-glucan synthase activity (GO:0003843);; Biological Process: (1->3)-beta-D-glucan biosynthetic process (GO:0006075);; Biological Process: membrane fusion (GO:0006944);; Biological Process: microsporogenesis (GO:0009556);; Biological Process: phloem transport (GO:0010233);; Biological Process: callo…	K11000|0|bdi:100839197|putative callose synthase 6; K11000 callose synthase [EC:2.4.1.-] (A)	--	[M]	Cell wall/membrane/envelope biogenesis	1,3-beta-glucan synthase component;; 1,3-beta-glucan synthase subunit FKS1, domain-1	Putative callose synthase 6 GN=F17J16.150 OS=Arabidopsis thaliana (Mouse-ear cress) PE=3 SV=2	M	Cell wall/membrane/envelope biogenesis	PREDICTED: putative callose synthase 6 [Brachypodium distachyon]	cellular component: cell (GO:0005623);; cellular component: membrane (GO:0016020);; cellular component: macromolecular complex (GO:0032991);; cellular component: membrane part (GO:0044425);; cellular component: cell part (GO:0044464);; biological process: metabolic process (GO:0008152);; molecular function: catalytic activity (GO:0003824);; biological process: cellular process (GO:0009987);; biol…
TraesCS4B01G001000	34.6166	26.0739	31.0029	14.5047	13.7762	9.14011	7.41e-09	1.27949	up	--	--	--	--	--	--	--	C2 domain	--	R	General function prediction only	PREDICTED: tropomyosin-1, isoforms 33/34-like [Brachypodium distachyon]	--
Triticum_aestivum_newGene_14070	1.13041	0.688104	0.945709	0.226985	0	0.628288	0.00127406	2.0493	up	--	--	Biological Process: DNA metabolic process (GO:0006259);; Cellular Component: membrane (GO:0016020);; Cellular Component: cytoplasmic membrane-bounded vesicle (GO:0016023);;	--	--	--	--	Helitron helicase-like domain at N-terminus	--	D	Cell cycle control, cell division, chromosome partitioning	PREDICTED: uncharacterized protein LOC103630742 isoform X1 [Zea mays]	biological process: metabolic process (GO:0008152);; biological process: cellular process (GO:0009987);; cellular component: membrane (GO:0016020);; cellular component: cell (GO:0005623);; cellular component: organelle (GO:0043226);; cellular component: cell part (GO:0044464)
TraesCS7B01G086200	0.584664	1.01462	0.531191	0	0.147232	0.216107	2.73e-07	3.57195	up	--	--	Cellular Component: mitochondrion (GO:0005739);; Biological Process: DNA metabolic process (GO:0006259);; Cellular Component: membrane (GO:0016020);; Cellular Component: cytoplasmic membrane-bounded vesicle (GO:0016023);;	--	--	[D]	Cell cycle control, cell division, chromosome partitioning	--	--	D	Cell cycle control, cell division, chromosome partitioning	PREDICTED: uncharacterized protein LOC103635531 [Zea mays]	cellular component: cell (GO:0005623);; cellular component: organelle (GO:0043226);; cellular component: cell part (GO:0044464);; biological process: metabolic process (GO:0008152);; biological process: cellular process (GO:0009987);; cellular component: membrane (GO:0016020)
TraesCS6B01G114600	0.657989	0.37859	0.643681	0.15118	0.13969	0.158155	0.000119	1.83689	up	--	--	Biological Process: protein glycosylation (GO:0006486);; Biological Process: intracellular protein transport (GO:0006886);; Molecular Function: zinc ion binding (GO:0008270);; Biological Process: vesicle-mediated transport (GO:0016192);;	--	--	[U]	Intracellular trafficking, secretion, and vesicular transport	Golgi CORVET complex core vacuolar protein 8;; Region in Clathrin and VPS;; WD domain, G-beta repeat	--	U	Intracellular trafficking, secretion, and vesicular transport	PREDICTED: vacuolar protein sorting-associated protein 8 homolog isoform X1 [Brachypodium distachyon]	biological process: metabolic process (GO:0008152);; biological process: cellular process (GO:0009987);; biological process: single-organism process (GO:0044699);; biological process: localization (GO:0051179);; molecular function: binding (GO:0005488)
TraesCS4A01G104300	5.91455	7.77329	4.76407	0.091753	0.094988	0.220215	4.34e-18	5.5277	up	[O]	Posttranslational modification, protein turnover, chaperones	Cellular Component: chloroplast stroma (GO:0009570);; Biological Process: protein glutathionylation (GO:0010731);; Molecular Function: transferase activity (GO:0016740);; Biological Process: response to cadmium ion (GO:0046686);;	K00799|2.35644e-155|bdi:100846270|protein IN2-1 homolog A-like; K00799 glutathione S-transferase [EC:2.5.1.18] (A)	Glutathione metabolism (ko00480)	[O]	Posttranslational modification, protein turnover, chaperones	Glutathione S-transferase, N-terminal domain;; Glutathione S-transferase, N-terminal domain;; Glutathione S-transferase, C-terminal domain	Protein IN2-1 GN=IN2-1 OS=Zea mays (Maize) PE=2 SV=1	O	Posttranslational modification, protein turnover, chaperones	Protein IN2-1 [Triticum urartu]	cellular component: cell (GO:0005623);; cellular component: organelle (GO:0043226);; cellular component: organelle part (GO:0044422);; cellular component: cell part (GO:0044464);; biological process: metabolic process (GO:0008152);; biological process: cellular process (GO:0009987);; molecular function: catalytic activity (GO:0003824);; biological process: response to stimulus (GO:0050896)
TraesCS7D01G142000	7.00154	4.42274	6.89298	1.64904	1.62383	1.035	2.45e-07	2.04925	up	[R]	General function prediction only	Molecular Function: iron ion binding (GO:0005506);; Molecular Function: oxidoreductase activity, acting on paired donors, with incorporation or reduction of molecular oxygen, 2-oxoglutarate as one donor, and incorporation of one atom each of oxygen into both donors (GO:0016706);; Biological Process: oxidation-reduction process (GO:0055114);;	--	--	[QR]	Secondary metabolites biosynthesis, transport and catabolism;; General function prediction only	2OG-Fe(II) oxygenase superfamily;; non-haem dioxygenase in morphine synthesis N-terminal	Protein SRG1 GN=SRG1 OS=Arabidopsis thaliana (Mouse-ear cress) PE=2 SV=1	Q	Secondary metabolites biosynthesis, transport and catabolism	Protein SRG1 [Aegilops tauschii]	molecular function: binding (GO:0005488);; biological process: metabolic process (GO:0008152);; biological process: single-organism process (GO:0044699);; molecular function: catalytic activity (GO:0003824)
TraesCS4D01G302500	5.13026	6.9988	5.72908	0.960297	0.946579	0.850551	8.58e-20	2.70366	up	[V]	Defense mechanisms	Biological Process: drug transmembrane transport (GO:0006855);; Molecular Function: drug transmembrane transporter activity (GO:0015238);; Molecular Function: antiporter activity (GO:0015297);; Cellular Component: membrane (GO:0016020);;	K03327|0|bdi:100845763|protein TRANSPARENT TESTA 12-like; K03327 multidrug resistance protein, MATE family (A)	--	[R]	General function prediction only	MatE	Protein TRANSPARENT TESTA 12 GN=F17J16_80 OS=Arabidopsis thaliana (Mouse-ear cress) PE=2 SV=1	S	Function unknown	Protein TRANSPARENT TESTA 12 [Aegilops tauschii]	biological process: cellular process (GO:0009987);; biological process: single-organism process (GO:0044699);; biological process: response to stimulus (GO:0050896);; biological process: localization (GO:0051179);; molecular function: transporter activity (GO:0005215);; cellular component: membrane (GO:0016020)
TraesCS1D01G238900	8.25245	11.5476	8.75117	3.89513	4.85536	3.69768	0.00127856	1.13378	up	[R]	General function prediction only	Molecular Function: IMP dehydrogenase activity (GO:0003938);; Cellular Component: cytosol (GO:0005829);; Biological Process: response to symbiotic fungus (GO:0009610);; Molecular Function: nitronate monooxygenase activity (GO:0018580);; Biological Process: para-aminobenzoic acid metabolic process (GO:0046482);; Biological Process: response to cadmium ion (GO:0046686);; Biological Process: oxidati…	--	--	--	--	Nitronate monooxygenase;; FMN-dependent dehydrogenase;; IMP dehydrogenase / GMP reductase domain	--	S	Function unknown	Putative 2-nitropropane dioxygenase [Aegilops tauschii]	biological process: metabolic process (GO:0008152);; biological process: single-organism process (GO:0044699);; molecular function: catalytic activity (GO:0003824);; cellular component: cell (GO:0005623);; cellular component: cell part (GO:0044464);; biological process: response to stimulus (GO:0050896);; biological process: multi-organism process (GO:0051704);; biological process: cellular proce…
TraesCS3D01G545200	7.90364	6.88246	9.57511	2.84293	8.9e-05	0.840892	1.53e-10	2.71042	up	--	--	--	--	--	--	--	Transferase family	Uncharacterized acetyltransferase At3g50280 GN=At3g50280 OS=Arabidopsis thaliana (Mouse-ear cress) PE=3 SV=1	S	Function unknown	Putative acetyltransferase [Aegilops tauschii]	--
TraesCS5B01G429900	6.42814	7.97282	7.34838	3.77928	3.54871	2.43527	7.47e-07	1.11373	up	[F]	Nucleotide transport and metabolism	Molecular Function: iron ion binding (GO:0005506);; Cellular Component: cytoplasm (GO:0005737);; Molecular Function: electron carrier activity (GO:0009055);; Biological Process: abscisic acid biosynthetic process (GO:0009688);; Biological Process: auxin biosynthetic process (GO:0009851);; Molecular Function: abscisic aldehyde oxidase activity (GO:0010293);; Molecular Function: oxidoreductase acti…	K11817|0|bdi:100836900|probable aldehyde oxidase 2; K11817 indole-3-acetaldehyde oxidase [EC:1.2.3.7] (A)	Tryptophan metabolism (ko00380)	[F]	Nucleotide transport and metabolism	Molybdopterin-binding domain of aldehyde dehydrogenase;; FAD binding domain in molybdopterin dehydrogenase;; Aldehyde oxidase and xanthine dehydrogenase, a/b hammerhead domain;; [2Fe-2S] binding domain;; CO dehydrogenase flavoprotein C-terminal domain;; 2Fe-2S iron-sulfur cluster binding domain	Indole-3-acetaldehyde oxidase GN=AO1 OS=Zea mays (Maize) PE=1 SV=1	F	Nucleotide transport and metabolism	Putative aldehyde oxidase 3 [Aegilops tauschii]	molecular function: binding (GO:0005488);; cellular component: cell (GO:0005623);; cellular component: cell part (GO:0044464);; molecular function: electron carrier activity (GO:0009055);; biological process: metabolic process (GO:0008152);; biological process: cellular process (GO:0009987);; biological process: single-organism process (GO:0044699);; biological process: biological regulation (GO:…
TraesCS3D01G540900	131.771	145.99	162.43	80.6954	63.1456	60.2882	1.99e-11	1.10344	up	[G]	Carbohydrate transport and metabolism	Cellular Component: vacuolar membrane (GO:0005774);; Biological Process: water transport (GO:0006833);; Molecular Function: urea transmembrane transporter activity (GO:0015204);; Molecular Function: water channel activity (GO:0015250);; Cellular Component: integral component of membrane (GO:0016021);; Biological Process: urea transmembrane transport (GO:0071918);;	K09873|1.03092e-145|bdi:100843246|probable aquaporin TIP1-2; K09873 aquaporin TIP (A)	--	[G]	Carbohydrate transport and metabolism	Major intrinsic protein	Probable aquaporin TIP1-2 OS=Oryza sativa subsp. japonica (Rice) PE=2 SV=1	G	Carbohydrate transport and metabolism	Putative aquaporin TIP1-2 [Aegilops tauschii]	cellular component: cell (GO:0005623);; cellular component: membrane (GO:0016020);; cellular component: organelle (GO:0043226);; cellular component: organelle part (GO:0044422);; cellular component: cell part (GO:0044464);; biological process: single-organism process (GO:0044699);; biological process: localization (GO:0051179);; biological process: cellular process (GO:0009987);; molecular functi…
TraesCS3A01G122000	9.37093	10.8505	13.8235	3.48453	3.20388	4.29583	0.00658658	1.72326	up	--	--	Biological Process: metabolic process (GO:0008152);; Molecular Function: hydrolase activity (GO:0016787);;	--	--	[V]	Defense mechanisms	alpha/beta hydrolase fold;; Carboxylesterase family	Tuliposide A-converting enzyme 1, chloroplastic (Precursor) GN=TCEA1 OS=Tulipa gesneriana (Garden tulip) PE=1 SV=1	V	Defense mechanisms	putative carboxylesterase 13 [Triticum urartu]	biological process: metabolic process (GO:0008152);; molecular function: catalytic activity (GO:0003824)
Triticum_aestivum_newGene_7540	0.693659	0.358079	1.00147	0	0	0.152601	0.000377	3.83162	up	[U]	Intracellular trafficking, secretion, and vesicular transport	Biological Process: RNA processing (GO:0006396);; Biological Process: protein targeting (GO:0006605);; Biological Process: phosphate-containing compound metabolic process (GO:0006796);; Cellular Component: plastid (GO:0009536);; Biological Process: plastid organization (GO:0009657);; Biological Process: regulation of gene expression (GO:0010468);; Biological Process: membrane organization (GO:001…	K03110|2.49333e-25|sbi:SORBI_03g046390|SORBIDRAFT_03g046390, Sb03g046390; hypothetical protein; K03110 fused signal recognition particle receptor (A)	Protein export (ko03060)	--	--	SRP54-type protein, GTPase domain	Cell division protein FtsY homolog, chloroplastic (Precursor) GN=F4I18.25 OS=Arabidopsis thaliana (Mouse-ear cress) PE=1 SV=2	U	Intracellular trafficking, secretion, and vesicular transport	putative chloroplast SRP receptor cpFtsY precursor [Oryza sativa Japonica Group]	biological process: metabolic process (GO:0008152);; biological process: cellular process (GO:0009987);; biological process: single-organism process (GO:0044699);; biological process: localization (GO:0051179);; cellular component: cell (GO:0005623);; cellular component: organelle (GO:0043226);; cellular component: cell part (GO:0044464);; biological process: cellular component organization or bi…
TraesCS6B01G161400	2.2742	1.45122	1.67358	0.553025	0.497326	0.475037	7.87e-10	1.88488	up	--	--	--	K13457|0|sita:101767194|disease resistance protein RPM1-like; K13457 disease resistance protein RPM1 (A)	Plant-pathogen interaction (ko04626)	[T]	Signal transduction mechanisms	NB-ARC domain;; Leucine Rich repeats (2 copies);; Leucine rich repeat;; AAA domain	Disease resistance protein RPM1 GN=F17A9.20 OS=Arabidopsis thaliana (Mouse-ear cress) PE=1 SV=1	Z	Cytoskeleton	putative disease related protein 2 [Oryza sativa Japonica Group]	--
TraesCS5D01G559100	0.591898	0.246443	0.172388	0.0112016	0.0235643	0.0314634	0.000102	3.46343	up	[S]	Function unknown	--	--	--	[T]	Signal transduction mechanisms	NB-ARC domain;; Leucine rich repeat;; Leucine Rich repeats (2 copies);; Leucine Rich Repeat	Disease resistance protein RGA2 GN=RGA2 OS=Solanum bulbocastanum (Wild potato) PE=1 SV=1	T	Signal transduction mechanisms	Putative disease resistance protein RGA3 [Aegilops tauschii]	--
TraesCS1A01G186300	7.34229	6.90472	5.43277	0.219901	0.115049	0	3.46e-22	5.92183	up	[O]	Posttranslational modification, protein turnover, chaperones	Molecular Function: transferase activity (GO:0016740);;	K00799|8.53594e-116|bdi:100825933|	Glutathione metabolism (ko00480)	[O]	Posttranslational modification, protein turnover, chaperones	Glutathione S-transferase, N-terminal domain;; Glutathione S-transferase, N-terminal domain;; Glutathione S-transferase, N-terminal domain	Probable glutathione S-transferase GSTU6 GN=OSJNBb0038A07.2 OS=Oryza sativa subsp. japonica (Rice) PE=2 SV=2	O	Posttranslational modification, protein turnover, chaperones	putative glutathione S-transferase GSTU6 [Triticum urartu]	biological process: metabolic process (GO:0008152);; molecular function: catalytic activity (GO:0003824)
TraesCS1B01G194100	5.47621	5.74117	4.29875	1.42637	1.023	1.13876	2.55e-07	2.11541	up	[O]	Posttranslational modification, protein turnover, chaperones	Molecular Function: transferase activity (GO:0016740);;	K00799|8.53701e-116|bdi:100825933|	Glutathione metabolism (ko00480)	[O]	Posttranslational modification, protein turnover, chaperones	Glutathione S-transferase, N-terminal domain;; Glutathione S-transferase, N-terminal domain;; Glutathione S-transferase, N-terminal domain;; Glutathione S-transferase, C-terminal domain	Probable glutathione S-transferase GSTU6 GN=OSJNBb0038A07.2 OS=Oryza sativa subsp. japonica (Rice) PE=2 SV=2	O	Posttranslational modification, protein turnover, chaperones	putative glutathione S-transferase GSTU6 [Triticum urartu]	biological process: metabolic process (GO:0008152);; molecular function: catalytic activity (GO:0003824)
TraesCS7A01G477900	34.0707	41.9753	31.651	16.5406	12.5195	16.61	8.82e-06	1.23252	up	[O]	Posttranslational modification, protein turnover, chaperones	Molecular Function: transferase activity (GO:0016740);;	K00799|5.76913e-99|bdi:100844797|uncharacterized LOC100844797; K00799 glutathione S-transferase [EC:2.5.1.18] (A)	Glutathione metabolism (ko00480)	[O]	Posttranslational modification, protein turnover, chaperones	Glutathione S-transferase, N-terminal domain;; Glutathione S-transferase, N-terminal domain;; Glutathione S-transferase, N-terminal domain;; Glutathione S-transferase, C-terminal domain	Probable glutathione S-transferase GSTU6 GN=OSJNBb0038A07.2 OS=Oryza sativa subsp. japonica (Rice) PE=2 SV=2	O	Posttranslational modification, protein turnover, chaperones	putative glutathione S-transferase GSTU6 [Triticum urartu]	biological process: metabolic process (GO:0008152);; molecular function: catalytic activity (GO:0003824)
TraesCS1A01G186600	2.38892	6.62598	3.30754	0.0904213	0.0932988	0	0.000673	6.12629	up	[O]	Posttranslational modification, protein turnover, chaperones	Molecular Function: glutathione transferase activity (GO:0004364);; Biological Process: glutathione metabolic process (GO:0006749);; Cellular Component: chloroplast (GO:0009507);; Biological Process: de-etiolation (GO:0009704);; Biological Process: response to cadmium ion (GO:0046686);; Biological Process: lateral root development (GO:0048527);; Biological Process: response to growth hormone (GO:…	K00799|4.87964e-119|bdi:100843078|probable glutathione S-transferase GSTU6; K00799 glutathione S-transferase [EC:2.5.1.18] (A)	Glutathione metabolism (ko00480)	[O]	Posttranslational modification, protein turnover, chaperones	Glutathione S-transferase, N-terminal domain;; Glutathione S-transferase, N-terminal domain;; Glutathione S-transferase, N-terminal domain;; Glutathione S-transferase, C-terminal domain;; Glutathione S-transferase, C-terminal domain	Probable glutathione S-transferase GSTU6 GN=OSJNBb0038A07.2 OS=Oryza sativa subsp. japonica (Rice) PE=2 SV=2	O	Posttranslational modification, protein turnover, chaperones	putative glutathione S-transferase GSTU6 [Triticum urartu]	biological process: metabolic process (GO:0008152);; molecular function: catalytic activity (GO:0003824);; biological process: cellular process (GO:0009987);; biological process: single-organism process (GO:0044699);; cellular component: cell (GO:0005623);; cellular component: organelle (GO:0043226);; cellular component: cell part (GO:0044464);; biological process: response to stimulus (GO:005089…
TraesCS4D01G200700	5.59268	10.5908	6.25858	0.210671	0.10885	0.411608	1.1e-07	4.97145	up	[O]	Posttranslational modification, protein turnover, chaperones	Cellular Component: chloroplast stroma (GO:0009570);; Biological Process: protein glutathionylation (GO:0010731);; Molecular Function: transferase activity (GO:0016740);; Biological Process: response to cadmium ion (GO:0046686);;	K00799|2.98581e-153|bdi:100846270|protein IN2-1 homolog A-like; K00799 glutathione S-transferase [EC:2.5.1.18] (A)	Glutathione metabolism (ko00480)	[O]	Posttranslational modification, protein turnover, chaperones	Glutathione S-transferase, N-terminal domain;; Glutathione S-transferase, N-terminal domain;; Glutathione S-transferase, C-terminal domain;; Glutathione S-transferase, C-terminal domain	Protein IN2-1 GN=IN2-1 OS=Zea mays (Maize) PE=2 SV=1	O	Posttranslational modification, protein turnover, chaperones	putative In2.1 protein [Triticum aestivum]	cellular component: cell (GO:0005623);; cellular component: organelle (GO:0043226);; cellular component: organelle part (GO:0044422);; cellular component: cell part (GO:0044464);; biological process: metabolic process (GO:0008152);; biological process: cellular process (GO:0009987);; molecular function: catalytic activity (GO:0003824);; biological process: response to stimulus (GO:0050896)
TraesCS4B01G199700	6.69381	10.3626	4.01295	0.106766	0	0	6.86e-07	7.67902	up	[O]	Posttranslational modification, protein turnover, chaperones	Cellular Component: chloroplast stroma (GO:0009570);; Biological Process: protein glutathionylation (GO:0010731);; Molecular Function: transferase activity (GO:0016740);; Biological Process: response to cadmium ion (GO:0046686);;	K00799|3.56847e-152|bdi:100846270|protein IN2-1 homolog A-like; K00799 glutathione S-transferase [EC:2.5.1.18] (A)	Glutathione metabolism (ko00480)	[O]	Posttranslational modification, protein turnover, chaperones	Glutathione S-transferase, N-terminal domain;; Glutathione S-transferase, N-terminal domain;; Glutathione S-transferase, C-terminal domain	Protein IN2-1 GN=IN2-1 OS=Zea mays (Maize) PE=2 SV=1	O	Posttranslational modification, protein turnover, chaperones	putative In2.1 protein [Triticum aestivum]	cellular component: cell (GO:0005623);; cellular component: organelle (GO:0043226);; cellular component: organelle part (GO:0044422);; cellular component: cell part (GO:0044464);; biological process: metabolic process (GO:0008152);; biological process: cellular process (GO:0009987);; molecular function: catalytic activity (GO:0003824);; biological process: response to stimulus (GO:0050896)
TraesCS3B01G455200	14.9587	12.7122	13.7262	5.07181	9.54788	5.98861	0.00245145	1.00065	up	--	--	Cellular Component: cytoplasmic membrane-bounded vesicle (GO:0016023);;	--	--	--	--	Probable lipid transfer	--	R	General function prediction only	putative lipid-transfer protein [Triticum aestivum]	cellular component: cell (GO:0005623);; cellular component: organelle (GO:0043226);; cellular component: cell part (GO:0044464)
TraesCS7D01G037700	1.17467	1.36937	0.99303	0.125597	0.211427	0.337929	7.93e-10	2.30263	up	[RTKL]	General function prediction only;; Signal transduction mechanisms;; Transcription;; Replication, recombination and repair	Molecular Function: protein tyrosine kinase activity (GO:0004713);; Molecular Function: ATP binding (GO:0005524);; Biological Process: protein phosphorylation (GO:0006468);;	--	--	--	--	Leucine Rich repeats (2 copies);; Leucine rich repeat;; Protein kinase domain;; Protein tyrosine kinase;; Leucine Rich Repeat;; Leucine Rich repeat;; Leucine rich repeat;; Leucine rich repeat N-terminal domain;; Phosphotransferase enzyme family	Probable leucine-rich repeat receptor-like protein kinase At1g35710 (Precursor) GN=At1g35710 OS=Arabidopsis thaliana (Mouse-ear cress) PE=2 SV=1	T	Signal transduction mechanisms	Putative LRR receptor-like serine/threonine-protein kinase [Aegilops tauschii]	biological process: metabolic process (GO:0008152);; biological process: cellular process (GO:0009987);; molecular function: catalytic activity (GO:0003824);; molecular function: binding (GO:0005488)
TraesCS7A01G042200	0.431377	0.391545	0.311559	0.0402678	0.0593155	0.0591558	1.98e-08	2.81236	up	[S]	Function unknown	Molecular Function: protein tyrosine kinase activity (GO:0004713);; Molecular Function: ATP binding (GO:0005524);; Biological Process: protein phosphorylation (GO:0006468);; Cellular Component: cytoplasmic membrane-bounded vesicle (GO:0016023);;	--	--	--	--	Leucine Rich repeats (2 copies);; Leucine rich repeat;; Protein kinase domain;; Protein tyrosine kinase;; Leucine Rich Repeat;; Leucine Rich repeat;; Leucine rich repeat N-terminal domain;; Leucine rich repeat	Probable leucine-rich repeat receptor-like protein kinase At1g35710 (Precursor) GN=At1g35710 OS=Arabidopsis thaliana (Mouse-ear cress) PE=2 SV=1	T	Signal transduction mechanisms	Putative LRR receptor-like serine/threonine-protein kinase [Aegilops tauschii]	biological process: metabolic process (GO:0008152);; biological process: cellular process (GO:0009987);; molecular function: catalytic activity (GO:0003824);; molecular function: binding (GO:0005488);; cellular component: cell (GO:0005623);; cellular component: organelle (GO:0043226);; cellular component: cell part (GO:0044464)
TraesCS4D01G007400	0.152007	0.288583	0.150461	0	0.0240457	0.00704914	0.000398	4.2918	up	[RTKL]	General function prediction only;; Signal transduction mechanisms;; Transcription;; Replication, recombination and repair	--	--	--	--	--	Leucine Rich repeats (2 copies);; Leucine rich repeat;; Protein kinase domain;; Leucine Rich Repeat;; Protein tyrosine kinase;; Leucine Rich repeat;; Leucine rich repeat;; Leucine rich repeat N-terminal domain	Probable leucine-rich repeat receptor-like protein kinase At1g35710 (Precursor) GN=At1g35710 OS=Arabidopsis thaliana (Mouse-ear cress) PE=2 SV=1	T	Signal transduction mechanisms	Putative LRR receptor-like serine/threonine-protein kinase [Aegilops tauschii]	--
TraesCS6D01G396900	0.382904	0.126066	0.277527	0	0	0.0268059	0.00370451	4.93218	up	[RTKL]	General function prediction only;; Signal transduction mechanisms;; Transcription;; Replication, recombination and repair	Molecular Function: protein serine/threonine kinase activity (GO:0004674);; Molecular Function: ATP binding (GO:0005524);; Biological Process: protein phosphorylation (GO:0006468);; Cellular Component: membrane (GO:0016020);; Cellular Component: cytoplasmic membrane-bounded vesicle (GO:0016023);;	--	--	--	--	Leucine rich repeat;; Leucine Rich repeats (2 copies);; Protein tyrosine kinase;; Protein kinase domain;; Leucine Rich Repeat;; Leucine Rich repeat;; Leucine rich repeat	Probable LRR receptor-like serine/threonine-protein kinase At3g47570 (Precursor) GN=At3g47570 OS=Arabidopsis thaliana (Mouse-ear cress) PE=2 SV=1	T	Signal transduction mechanisms	Putative LRR receptor-like serine/threonine-protein kinase [Aegilops tauschii]	biological process: metabolic process (GO:0008152);; biological process: cellular process (GO:0009987);; molecular function: catalytic activity (GO:0003824);; molecular function: binding (GO:0005488);; cellular component: membrane (GO:0016020);; cellular component: cell (GO:0005623);; cellular component: organelle (GO:0043226);; cellular component: cell part (GO:0044464)
TraesCS2A01G377200	5.5047	7.97197	6.3051	2.74716	3.00849	2.10442	8.64e-05	1.3146	up	[S]	Function unknown	Cellular Component: plasma membrane (GO:0005886);; Cellular Component: integral component of membrane (GO:0016021);; Biological Process: transmembrane transport (GO:0055085);;	--	--	--	--	OPT oligopeptide transporter protein	Probable metal-nicotianamine transporter YSL12 GN=OSJNBb0065J09.17 OS=Oryza sativa subsp. japonica (Rice) PE=2 SV=2	P	Inorganic ion transport and metabolism	Putative metal-nicotianamine transporter YSL12 [Aegilops tauschii]	cellular component: cell (GO:0005623);; cellular component: membrane (GO:0016020);; cellular component: cell part (GO:0044464);; cellular component: membrane part (GO:0044425);; biological process: cellular process (GO:0009987);; biological process: single-organism process (GO:0044699);; biological process: localization (GO:0051179)
Triticum_aestivum_newGene_7891	2.4553	2.86733	2.2215	0.560438	0.369559	0.226884	4.19e-18	2.6341	up	--	--	--	--	--	--	--	--	--	--	--	putative protein phosphatase 2C 64 [Triticum urartu]	--
TraesCS1A01G265800	61.3749	88.1532	44.9563	7.31871	4.79151	11.5797	0.00400796	3.12019	up	--	--	Molecular Function: serine-type endopeptidase inhibitor activity (GO:0004867);; Cellular Component: extracellular region (GO:0005576);; Biological Process: proteolysis (GO:0006508);; Molecular Function: peptidase activity (GO:0008233);;	--	--	--	--	--	--	R	General function prediction only	putative proteinase inhibitor-related protein [Triticum aestivum]	biological process: biological regulation (GO:0065007);; molecular function: enzyme regulator activity (GO:0030234);; cellular component: extracellular region (GO:0005576);; biological process: metabolic process (GO:0008152);; molecular function: catalytic activity (GO:0003824)
TraesCS3D01G417500	8.92865	8.52095	8.04213	4.22065	3.43004	3.19427	3.9e-11	1.17536	up	--	--	Biological Process: sulfate assimilation (GO:0000103);; Molecular Function: selenium binding (GO:0008430);; Biological Process: polar nucleus fusion (GO:0010197);; Biological Process: response to hydrogen peroxide (GO:0042542);; Biological Process: response to cadmium ion (GO:0046686);; Biological Process: cellular response to selenium ion (GO:0071291);;	K17285|0|bdi:100840507|selenium-binding protein 1-like; K17285 selenium-binding protein 1 (A)	--	[P]	Inorganic ion transport and metabolism	56kDa selenium binding protein (SBP56)	Selenium-binding protein 1 GN=SBP1 OS=Arabidopsis thaliana (Mouse-ear cress) PE=1 SV=1	P	Inorganic ion transport and metabolism	Putative selenium-binding protein [Aegilops tauschii]	biological process: metabolic process (GO:0008152);; biological process: cellular process (GO:0009987);; molecular function: binding (GO:0005488);; biological process: cellular component organization or biogenesis (GO:0071840);; biological process: response to stimulus (GO:0050896)
TraesCS1D01G013800	0.529794	0.683862	0.731765	0.134037	0.108933	0.317149	0.00052	1.75193	up	[RTKL]	General function prediction only;; Signal transduction mechanisms;; Transcription;; Replication, recombination and repair	Molecular Function: protein serine/threonine kinase activity (GO:0004674);; Molecular Function: ATP binding (GO:0005524);; Biological Process: protein phosphorylation (GO:0006468);; Biological Process: recognition of pollen (GO:0048544);;	--	--	--	--	Protein kinase domain;; Protein tyrosine kinase;; D-mannose binding lectin;; PAN-like domain;; S-locus glycoprotein family	G-type lectin S-receptor-like serine/threonine-protein kinase At2g19130 (Precursor) GN=At2g19130 OS=Arabidopsis thaliana (Mouse-ear cress) PE=2 SV=1	T	Signal transduction mechanisms	Putative serine/threonine-protein kinase receptor [Aegilops tauschii]	biological process: metabolic process (GO:0008152);; biological process: cellular process (GO:0009987);; molecular function: catalytic activity (GO:0003824);; molecular function: binding (GO:0005488);; biological process: single-organism process (GO:0044699)
TraesCS2A01G532600	1.70696	2.15458	1.97729	1.05783	1.04772	0.574106	0.000796	1.06657	up	[RTKL]	General function prediction only;; Signal transduction mechanisms;; Transcription;; Replication, recombination and repair	Molecular Function: protein serine/threonine kinase activity (GO:0004674);; Molecular Function: ATP binding (GO:0005524);; Biological Process: protein phosphorylation (GO:0006468);; Cellular Component: membrane (GO:0016020);; Cellular Component: cytoplasmic membrane-bounded vesicle (GO:0016023);; Biological Process: recognition of pollen (GO:0048544);;	--	--	--	--	Protein kinase domain;; Protein tyrosine kinase;; D-mannose binding lectin;; S-locus glycoprotein family;; PAN-like domain	Receptor-like serine/threonine-protein kinase SD1-8 (Precursor) GN=T6K22.110 OS=Arabidopsis thaliana (Mouse-ear cress) PE=1 SV=1	T	Signal transduction mechanisms	Putative serine/threonine-protein kinase receptor [Aegilops tauschii]	biological process: metabolic process (GO:0008152);; biological process: cellular process (GO:0009987);; molecular function: catalytic activity (GO:0003824);; molecular function: binding (GO:0005488);; cellular component: membrane (GO:0016020);; cellular component: cell (GO:0005623);; cellular component: organelle (GO:0043226);; cellular component: cell part (GO:0044464);; biological process: sin…
TraesCS4D01G032200	10.2184	7.0335	10.338	3.02311	2.95324	2.23028	1.86e-05	1.74532	up	--	--	Cellular Component: cell wall (GO:0005618);; Cellular Component: cytoplasm (GO:0005737);; Biological Process: response to stress (GO:0006950);; Molecular Function: manganese ion binding (GO:0030145);; Molecular Function: nutrient reservoir activity (GO:0045735);; Cellular Component: apoplast (GO:0048046);; Molecular Function: oxalate oxidase activity (GO:0050162);; Biological Process: oxidation-r…	--	--	--	--	Cupin;; Cupin domain	Oxalate oxidase 2 (Precursor) OS=Hordeum vulgare (Barley) PE=2 SV=1	R	General function prediction only	RecName: Full=Oxalate oxidase 2; AltName: Full=Germin; Flags: Precursor [Hordeum vulgare]	cellular component: cell (GO:0005623);; cellular component: cell part (GO:0044464);; biological process: response to stimulus (GO:0050896);; molecular function: binding (GO:0005488);; molecular function: nutrient reservoir activity (GO:0045735);; cellular component: extracellular region (GO:0005576);; biological process: metabolic process (GO:0008152);; biological process: single-organism process…
TraesCS1D01G440500	11.4864	13.3989	9.03473	3.18655	4.93863	3.36859	2.09e-05	1.56456	up	--	--	Biological Process: defense response (GO:0006952);; Biological Process: response to biotic stimulus (GO:0009607);;	--	--	--	--	--	Pathogen-related protein OS=Hordeum vulgare (Barley) PE=2 SV=2	S	Function unknown	RecName: Full=Pathogen-related protein [Hordeum vulgare]	biological process: response to stimulus (GO:0050896)
TraesCS7D01G551400	26.5482	19.4786	30.8777	4.54012	3.41663	0.7561	7.81e-16	3.15343	up	--	--	Biological Process: killing of cells of other organism (GO:0031640);; Biological Process: defense response to fungus (GO:0050832);;	--	--	--	--	Thaumatin family	Thaumatin-like protein PWIR2 (Precursor) OS=Triticum aestivum (Wheat) PE=2 SV=1	R	General function prediction only	RecName: Full=Thaumatin-like protein PWIR2; Flags: Precursor [Triticum aestivum]	biological process: cell killing (GO:0001906);; biological process: multi-organism process (GO:0051704);; biological process: biological regulation (GO:0065007);; biological process: response to stimulus (GO:0050896)
TraesCS3A01G517100	12.5093	17.474	10.7908	3.75707	3.96184	2.96304	0.00152546	1.92911	up	--	--	Molecular Function: nuclease activity (GO:0004518);; Biological Process: response to virus (GO:0009615);; Biological Process: plant-type hypersensitive response (GO:0009626);; Biological Process: systemic acquired resistance (GO:0009627);; Biological Process: response to salt stress (GO:0009651);; Biological Process: response to ethylene (GO:0009723);; Biological Process: defense response to fung…	--	--	[R]	General function prediction only	Barwin family	Wheatwin-1 (Precursor) GN=PR4A OS=Triticum aestivum (Wheat) PE=1 SV=1	R	General function prediction only	RecName: Full=Wheatwin-1; AltName: Full=Pathogenesis-related protein 4a; AltName: Full=Protein 0.14; AltName: Full=RNase; Flags: Precursor [Triticum aestivum]	biological process: metabolic process (GO:0008152);; molecular function: catalytic activity (GO:0003824);; biological process: response to stimulus (GO:0050896);; biological process: multi-organism process (GO:0051704);; biological process: immune system process (GO:0002376);; biological process: cellular process (GO:0009987);; biological process: single-organism process (GO:0044699);; cellular c…
TraesCS3D01G524700	14.498	19.0252	13.8136	2.86015	3.38644	4.64506	1.29e-05	2.16404	up	--	--	Molecular Function: nuclease activity (GO:0004518);; Biological Process: response to virus (GO:0009615);; Biological Process: plant-type hypersensitive response (GO:0009626);; Biological Process: systemic acquired resistance (GO:0009627);; Biological Process: response to salt stress (GO:0009651);; Biological Process: response to ethylene (GO:0009723);; Biological Process: defense response to fung…	--	--	[R]	General function prediction only	Barwin family	Wheatwin-2 (Precursor) GN=PR4B OS=Triticum aestivum (Wheat) PE=1 SV=1	R	General function prediction only	RecName: Full=Wheatwin-2; AltName: Full=Pathogenesis-related protein 4b; Flags: Precursor [Triticum aestivum]	biological process: metabolic process (GO:0008152);; molecular function: catalytic activity (GO:0003824);; biological process: response to stimulus (GO:0050896);; biological process: multi-organism process (GO:0051704);; biological process: immune system process (GO:0002376);; biological process: cellular process (GO:0009987);; biological process: single-organism process (GO:0044699);; cellular c…
TraesCS1D01G433600	3.45368	3.36407	2.37448	1.7339	1.04099	1.21049	0.00399151	1.23046	up	[C]	Energy production and conversion	Cellular Component: cell wall (GO:0005618);; Biological Process: response to oxidative stress (GO:0006979);; Molecular Function: UDP-N-acetylmuramate dehydrogenase activity (GO:0008762);; Biological Process: embryo development ending in seed dormancy (GO:0009793);; Biological Process: polar nucleus fusion (GO:0010197);; Cellular Component: cytoplasmic membrane-bounded vesicle (GO:0016023);; Molec…	--	--	--	--	FAD binding domain;; Berberine and berberine like	Cannabidiolic acid synthase (Precursor) GN=CBDAS OS=Cannabis sativa (Hemp) PE=1 SV=1	R	General function prediction only	Reticuline oxidase-like protein [Aegilops tauschii]	cellular component: cell (GO:0005623);; cellular component: cell part (GO:0044464);; biological process: response to stimulus (GO:0050896);; biological process: metabolic process (GO:0008152);; biological process: single-organism process (GO:0044699);; molecular function: catalytic activity (GO:0003824);; biological process: reproductive process (GO:0022414);; biological process: multicellular or…
TraesCS7A01G296500	1.13284	0.626221	0.549599	1.19e-05	0.169383	9.42e-06	0.000878	3.8657	up	[O]	Posttranslational modification, protein turnover, chaperones	Molecular Function: metal ion binding (GO:0046872);;	K10666|1.06212e-157|bdi:100845701|uncharacterized LOC100845701; K10666 E3 ubiquitin-protein ligase RNF5 [EC:6.3.2.19] (A)	Protein processing in endoplasmic reticulum (ko04141)	[O]	Posttranslational modification, protein turnover, chaperones	Zinc finger, C3HC4 type (RING finger);; Ring finger domain;; Zinc finger, C3HC4 type (RING finger);; Zinc finger, C3HC4 type (RING finger);; zinc-RING finger domain;; RING-type zinc-finger	E3 ubiquitin-protein ligase RMA3 GN=RMA3 OS=Arabidopsis thaliana (Mouse-ear cress) PE=1 SV=1	O	Posttranslational modification, protein turnover, chaperones	RING finger protein 5 [Aegilops tauschii]	molecular function: binding (GO:0005488)
TraesCS2B01G125300	14.4457	14.3116	8.75872	1.21666	0.758847	0.619495	9.68e-14	3.85225	up	--	--	Molecular Function: peroxidase activity (GO:0004601);; Cellular Component: extracellular region (GO:0005576);; Molecular Function: heme binding (GO:0020037);; Biological Process: hydrogen peroxide catabolic process (GO:0042744);; Molecular Function: metal ion binding (GO:0046872);; Biological Process: oxidation-reduction process (GO:0055114);;	K00430|4.39087e-150|bdi:100834256|peroxidase-like; K00430 peroxidase [EC:1.11.1.7] (A)	Phenylalanine metabolism (ko00360);; Phenylpropanoid biosynthesis (ko00940)	--	--	Peroxidase	Peroxidase (Precursor) OS=Triticum aestivum (Wheat) PE=2 SV=1	G	Carbohydrate transport and metabolism	root peroxidase [Triticum aestivum]	biological process: metabolic process (GO:0008152);; biological process: single-organism process (GO:0044699);; molecular function: catalytic activity (GO:0003824);; molecular function: antioxidant activity (GO:0016209);; cellular component: extracellular region (GO:0005576);; molecular function: binding (GO:0005488);; biological process: cellular process (GO:0009987);; biological process: respon…
TraesCS2D01G157800	0.84271	1.50141	1.4317	0.315785	0.0896729	0.111347	4.91e-06	2.8911	up	[Q]	Secondary metabolites biosynthesis, transport and catabolism	Molecular Function: monooxygenase activity (GO:0004497);; Molecular Function: iron ion binding (GO:0005506);; Molecular Function: electron carrier activity (GO:0009055);; Cellular Component: cytoplasmic membrane-bounded vesicle (GO:0016023);; Molecular Function: oxidoreductase activity, acting on paired donors, with incorporation or reduction of molecular oxygen (GO:0016705);; Molecular Function:…	--	--	[QI]	Secondary metabolites biosynthesis, transport and catabolism;; Lipid transport and metabolism	Cytochrome P450	Cytochrome P450 734A1 GN=F18A8.8 OS=Arabidopsis thaliana (Mouse-ear cress) PE=2 SV=1	Q	Secondary metabolites biosynthesis, transport and catabolism	Secologanin synthase [Aegilops tauschii]	biological process: metabolic process (GO:0008152);; biological process: single-organism process (GO:0044699);; molecular function: catalytic activity (GO:0003824);; molecular function: binding (GO:0005488);; molecular function: electron carrier activity (GO:0009055);; cellular component: cell (GO:0005623);; cellular component: organelle (GO:0043226);; cellular component: cell part (GO:0044464)
TraesCS7A01G449500	8.75634	9.71857	8.26748	2.35011	2.33426	1.98178	2.25e-27	1.92535	up	[Q]	Secondary metabolites biosynthesis, transport and catabolism	Molecular Function: monooxygenase activity (GO:0004497);; Molecular Function: iron ion binding (GO:0005506);; Cellular Component: endoplasmic reticulum (GO:0005783);; Molecular Function: electron carrier activity (GO:0009055);; Biological Process: response to light stimulus (GO:0009416);; Biological Process: unidimensional cell growth (GO:0009826);; Cellular Component: cytoplasmic membrane-bounde…	--	--	[QI]	Secondary metabolites biosynthesis, transport and catabolism;; Lipid transport and metabolism	Cytochrome P450	Cytochrome P450 72A15 GN=CYP72A15 OS=Arabidopsis thaliana (Mouse-ear cress) PE=2 SV=1	Q	Secondary metabolites biosynthesis, transport and catabolism	Secologanin synthase [Triticum urartu]	biological process: metabolic process (GO:0008152);; biological process: single-organism process (GO:0044699);; molecular function: catalytic activity (GO:0003824);; molecular function: binding (GO:0005488);; cellular component: cell (GO:0005623);; cellular component: organelle (GO:0043226);; cellular component: cell part (GO:0044464);; molecular function: electron carrier activity (GO:0009055);;…
TraesCS7D01G438600	25.473	26.7676	20.4764	10.1618	7.38036	7.97049	5.25e-21	1.46266	up	[Q]	Secondary metabolites biosynthesis, transport and catabolism	Molecular Function: monooxygenase activity (GO:0004497);; Molecular Function: iron ion binding (GO:0005506);; Cellular Component: endoplasmic reticulum (GO:0005783);; Molecular Function: electron carrier activity (GO:0009055);; Biological Process: response to light stimulus (GO:0009416);; Biological Process: unidimensional cell growth (GO:0009826);; Cellular Component: cytoplasmic membrane-bounde…	--	--	[QI]	Secondary metabolites biosynthesis, transport and catabolism;; Lipid transport and metabolism	Cytochrome P450	Cytochrome P450 72A15 GN=CYP72A15 OS=Arabidopsis thaliana (Mouse-ear cress) PE=2 SV=1	Q	Secondary metabolites biosynthesis, transport and catabolism	Secologanin synthase [Triticum urartu]	biological process: metabolic process (GO:0008152);; biological process: single-organism process (GO:0044699);; molecular function: catalytic activity (GO:0003824);; molecular function: binding (GO:0005488);; cellular component: cell (GO:0005623);; cellular component: organelle (GO:0043226);; cellular component: cell part (GO:0044464);; molecular function: electron carrier activity (GO:0009055);;…
TraesCS7B01G349000	21.7525	23.1738	22.1569	10.9047	9.51901	8.31019	6.2e-14	1.12246	up	[Q]	Secondary metabolites biosynthesis, transport and catabolism	Molecular Function: monooxygenase activity (GO:0004497);; Molecular Function: iron ion binding (GO:0005506);; Cellular Component: endoplasmic reticulum (GO:0005783);; Molecular Function: electron carrier activity (GO:0009055);; Biological Process: response to light stimulus (GO:0009416);; Biological Process: unidimensional cell growth (GO:0009826);; Cellular Component: cytoplasmic membrane-bounde…	--	--	[QI]	Secondary metabolites biosynthesis, transport and catabolism;; Lipid transport and metabolism	Cytochrome P450	Cytochrome P450 72A15 GN=CYP72A15 OS=Arabidopsis thaliana (Mouse-ear cress) PE=2 SV=1	Q	Secondary metabolites biosynthesis, transport and catabolism	Secologanin synthase [Triticum urartu]	biological process: metabolic process (GO:0008152);; biological process: single-organism process (GO:0044699);; molecular function: catalytic activity (GO:0003824);; molecular function: binding (GO:0005488);; cellular component: cell (GO:0005623);; cellular component: organelle (GO:0043226);; cellular component: cell part (GO:0044464);; molecular function: electron carrier activity (GO:0009055);;…
Triticum_aestivum_newGene_13770	3.01559	2.1775	2.92627	1.44012	1.37981	1.00866	5.61e-05	1.26287	up	--	--	--	--	--	--	--	Ankyrin repeat;; Ankyrin repeats (many copies);; Ankyrin repeat;; Ankyrin repeats (many copies)	--	M	Cell wall/membrane/envelope biogenesis	Serine/threonine-protein kinase HT1 [Triticum urartu]	--
TraesCS2D01G493700	3.74116	4.03725	4.07092	1.1475	1.41038	2.10618	1.24e-06	1.3458	up	[RTKL]	General function prediction only;; Signal transduction mechanisms;; Transcription;; Replication, recombination and repair	Molecular Function: protein serine/threonine kinase activity (GO:0004674);; Molecular Function: ATP binding (GO:0005524);; Cellular Component: nucleus (GO:0005634);; Cellular Component: cytosol (GO:0005829);; Biological Process: protein phosphorylation (GO:0006468);; Biological Process: response to salt stress (GO:0009651);; Biological Process: abscisic acid-activated signaling pathway (GO:000973…	K14498|0|bdi:100822365|abscisic acid-inducible protein kinase; K14498 serine/threonine-protein kinase SRK2 [EC:2.7.11.1] (A)	Plant hormone signal transduction (ko04075)	[T]	Signal transduction mechanisms	Protein kinase domain;; Protein tyrosine kinase	Abscisic acid-inducible protein kinase (Fragment) OS=Triticum aestivum (Wheat) PE=2 SV=1	T	Signal transduction mechanisms	serine-threonine protein kinase [Triticum aestivum]	biological process: metabolic process (GO:0008152);; biological process: cellular process (GO:0009987);; molecular function: catalytic activity (GO:0003824);; molecular function: binding (GO:0005488);; cellular component: cell (GO:0005623);; cellular component: organelle (GO:0043226);; cellular component: cell part (GO:0044464);; biological process: response to stimulus (GO:0050896);; biological …
TraesCS1D01G415900	1.96061	2.8273	2.212	0.560373	0.561475	0.399528	3.01e-06	2.41733	up	[IQR]	Lipid transport and metabolism;; Secondary metabolites biosynthesis, transport and catabolism;; General function prediction only	Molecular Function: oxidoreductase activity (GO:0016491);; Biological Process: oxidation-reduction process (GO:0055114);;	K15095|1.20009e-139|sita:101784079|salutaridine reductase-like; K15095 (+)-neomenthol dehydrogenase [EC:1.1.1.208] (A)	Monoterpenoid biosynthesis (ko00902)	[Q]	Secondary metabolites biosynthesis, transport and catabolism	short chain dehydrogenase;; Enoyl-(Acyl carrier protein) reductase;; KR domain	Salutaridine reductase {ECO:0000312|EMBL:ABO93462.1} OS=Papaver bracteatum (Great scarlet poppy) PE=1 SV=1	Q	Secondary metabolites biosynthesis, transport and catabolism	Short-chain dehydrogenase/reductase 2 [Aegilops tauschii]	biological process: metabolic process (GO:0008152);; molecular function: catalytic activity (GO:0003824);; biological process: single-organism process (GO:0044699)
TraesCS1B01G437500	6.74321	6.38858	6.20669	3.04853	3.09039	2.41245	2.72e-05	1.13159	up	[IQR]	Lipid transport and metabolism;; Secondary metabolites biosynthesis, transport and catabolism;; General function prediction only	Molecular Function: oxidoreductase activity (GO:0016491);; Biological Process: oxidation-reduction process (GO:0055114);;	K15095|1.01604e-138|sita:101784079|salutaridine reductase-like; K15095 (+)-neomenthol dehydrogenase [EC:1.1.1.208] (A)	Monoterpenoid biosynthesis (ko00902)	[Q]	Secondary metabolites biosynthesis, transport and catabolism	short chain dehydrogenase;; Enoyl-(Acyl carrier protein) reductase;; KR domain	Short-chain dehydrogenase/reductase 2b GN=F27D4.10 OS=Arabidopsis thaliana (Mouse-ear cress) PE=2 SV=1	Q	Secondary metabolites biosynthesis, transport and catabolism	Short-chain dehydrogenase/reductase 2 [Aegilops tauschii]	biological process: metabolic process (GO:0008152);; molecular function: catalytic activity (GO:0003824);; biological process: single-organism process (GO:0044699)
TraesCS6D01G295500	10.0914	11.5158	15.1326	2.07409	4.97848	7.17513	0.0075799	1.37869	up	--	--	Biological Process: response to osmotic stress (GO:0006970);; Biological Process: response to heat (GO:0009408);;	K13993|4.98534e-70|sita:101758975|24.1 kDa heat shock protein, mitochondrial-like; K13993 HSP20 family protein (A)	Protein processing in endoplasmic reticulum (ko04141)	[O]	Posttranslational modification, protein turnover, chaperones	Hsp20/alpha crystallin family	24.1 kDa heat shock protein, mitochondrial (Precursor) OS=Oryza sativa subsp. japonica (Rice) PE=2 SV=1	O	Posttranslational modification, protein turnover, chaperones	small heat shock protein Hsp23.5 [Triticum aestivum]	biological process: response to stimulus (GO:0050896)
TraesCS1D01G222800	2.74142	2.49346	2.74075	1.07514	0.940049	0.729076	0.00538691	1.2036	up	[R]	General function prediction only	Molecular Function: oxidoreductase activity, acting on paired donors, with incorporation or reduction of molecular oxygen, 2-oxoglutarate as one donor, and incorporation of one atom each of oxygen into both donors (GO:0016706);; Biological Process: oxidation-reduction process (GO:0055114);;	--	--	[QR]	Secondary metabolites biosynthesis, transport and catabolism;; General function prediction only	non-haem dioxygenase in morphine synthesis N-terminal;; 2OG-Fe(II) oxygenase superfamily	S-norcoclaurine synthase 1 GN=NCS1 OS=Coptis japonica (Japanese goldthread) PE=1 SV=1	Q	Secondary metabolites biosynthesis, transport and catabolism	S-norcoclaurine synthase 1 [Aegilops tauschii]	biological process: metabolic process (GO:0008152);; biological process: single-organism process (GO:0044699);; molecular function: catalytic activity (GO:0003824)
TraesCS2D01G483800	1.09631	1.4609	1.63988	0.274614	0.144984	0.130671	3.45e-05	2.94427	up	[GEPR]	Carbohydrate transport and metabolism;; Amino acid transport and metabolism;; Inorganic ion transport and metabolism;; General function prediction only	Molecular Function: sugar:proton symporter activity (GO:0005351);; Biological Process: fatty acid beta-oxidation (GO:0006635);; Biological Process: toxin catabolic process (GO:0009407);; Cellular Component: chloroplast thylakoid membrane (GO:0009535);; Cellular Component: plant-type vacuole membrane (GO:0009705);; Biological Process: response to cyclopentenone (GO:0010583);; Biological Process: n…	K08202|0|sita:101760228|organic cation/carnitine transporter 4-like; K08202 MFS transporter, OCT family, solute carrier family 22 (organic cation transporter), member 4/5 (A)	--	[R]	General function prediction only	Sugar (and other) transporter;; Major Facilitator Superfamily	Organic cation/carnitine transporter 4 GN=F3H11.5 OS=Arabidopsis thaliana (Mouse-ear cress) PE=2 SV=1	R	General function prediction only	Solute carrier family 22 member 15-like protein [Aegilops tauschii]	biological process: cellular process (GO:0009987);; biological process: single-organism process (GO:0044699);; biological process: localization (GO:0051179);; molecular function: transporter activity (GO:0005215);; biological process: metabolic process (GO:0008152);; cellular component: cell (GO:0005623);; cellular component: membrane (GO:0016020);; cellular component: organelle (GO:0043226);; ce…
TraesCS4A01G066200	1.07458	1.19762	1.36441	0.35386	0.178925	0.286197	0.00305035	2.34511	up	[GEPR]	Carbohydrate transport and metabolism;; Amino acid transport and metabolism;; Inorganic ion transport and metabolism;; General function prediction only	Molecular Function: high-affinity hydrogen:glucose symporter activity (GO:0005358);; Cellular Component: plasma membrane (GO:0005886);; Cellular Component: plasmodesma (GO:0009506);; Biological Process: monosaccharide transport (GO:0015749);; Cellular Component: integral component of membrane (GO:0016021);; Biological Process: carbohydrate transmembrane transport (GO:0034219);; Biological Process…	--	--	[R]	General function prediction only	Sugar (and other) transporter;; Major Facilitator Superfamily	Sugar transport protein 13 GN=F9D12.17 OS=Arabidopsis thaliana (Mouse-ear cress) PE=1 SV=2	R	General function prediction only	Sugar transport protein 13 [Triticum urartu]	biological process: cellular process (GO:0009987);; biological process: single-organism process (GO:0044699);; biological process: localization (GO:0051179);; molecular function: transporter activity (GO:0005215);; cellular component: cell (GO:0005623);; cellular component: membrane (GO:0016020);; cellular component: cell part (GO:0044464);; cellular component: cell junction (GO:0030054);; cellul…
TraesCS2D01G372000	12.4067	16.3024	14.7364	5.67348	5.86091	6.95978	1.64e-07	1.21596	up	--	--	Molecular Function: sulfotransferase activity (GO:0008146);;	--	--	[R]	General function prediction only	Sulfotransferase domain;; Sulfotransferase family	Cytosolic sulfotransferase 17 OS=Arabidopsis thaliana (Mouse-ear cress) PE=1 SV=1	R	General function prediction only	Sulfotransferase 16 [Aegilops tauschii]	biological process: metabolic process (GO:0008152);; molecular function: catalytic activity (GO:0003824)
TraesCSU01G201400	8.23551	13.2416	9.75466	2.49953	2.56829	1.9729	1.26e-05	2.14526	up	--	--	Cellular Component: mitochondrion (GO:0005739);; Molecular Function: sulfotransferase activity (GO:0008146);;	--	--	[R]	General function prediction only	Sulfotransferase domain	Cytosolic sulfotransferase 17 OS=Arabidopsis thaliana (Mouse-ear cress) PE=1 SV=1	R	General function prediction only	Sulfotransferase 17 [Aegilops tauschii]	cellular component: cell (GO:0005623);; cellular component: organelle (GO:0043226);; cellular component: cell part (GO:0044464);; biological process: metabolic process (GO:0008152);; molecular function: catalytic activity (GO:0003824)
TraesCS3B01G014900	1.97772	1.42157	1.7621	0.0384461	0.153864	0.294875	4.58e-10	3.55607	up	[R]	General function prediction only	Cellular Component: mitochondrion (GO:0005739);; Biological Process: phosphatidylglycerol biosynthetic process (GO:0006655);; Biological Process: aromatic amino acid family biosynthetic process (GO:0009073);; Cellular Component: chloroplast thylakoid membrane (GO:0009535);; Biological Process: thylakoid membrane organization (GO:0010027);; Biological Process: photosystem II assembly (GO:0010207);…	--	--	--	--	Tetratricopeptide repeat;; Tetratricopeptide repeat;; TPR repeat;; Tetratricopeptide repeat;; Tetratricopeptide repeat;; Tetratricopeptide repeat;; Tetratricopeptide repeat;; Tetratricopeptide repeat;; Tetratricopeptide repeat;; Tetratricopeptide repeat;; Tetratricopeptide repeat;; Tetratricopeptide repeat;; Tetratricopeptide repeat	Uncharacterized protein ycf37 GN=ycf37 OS=Cyanophora paradoxa PE=3 SV=1	R	General function prediction only	Tetratricopeptide repeat domain containing protein, expressed [Triticum aestivum]	cellular component: cell (GO:0005623);; cellular component: organelle (GO:0043226);; cellular component: cell part (GO:0044464);; biological process: metabolic process (GO:0008152);; biological process: cellular process (GO:0009987);; biological process: single-organism process (GO:0044699);; cellular component: membrane (GO:0016020);; cellular component: organelle part (GO:0044422);; biological …
TraesCS1B01G089000	1.87604	3.07372	2.54851	0.435918	0.0637959	0.372935	5.48e-08	3.12798	up	[E]	Amino acid transport and metabolism	Biological Process: cellular amino acid metabolic process (GO:0006520);; Molecular Function: transaminase activity (GO:0008483);; Biological Process: vitamin E biosynthetic process (GO:0010189);; Molecular Function: pyridoxal phosphate binding (GO:0030170);;	K00815|0|bdi:100841166|nicotianamine aminotransferase A-like; K00815 tyrosine aminotransferase [EC:2.6.1.5] (A)	Ubiquinone and other terpenoid-quinone biosynthesis (ko00130);; Cysteine and methionine metabolism (ko00270);; Tyrosine metabolism (ko00350);; Phenylalanine metabolism (ko00360);; Phenylalanine, tyrosine and tryptophan biosynthesis (ko00400);; Isoquinoline alkaloid biosynthesis (ko00950);; Tropane, piperidine and pyridine alkaloid biosynthesis (ko00960);; Biosynthesis of amino acids (ko01230)	[E]	Amino acid transport and metabolism	Aminotransferase class I and II;; Beta-eliminating lyase	Nicotianamine aminotransferase A {ECO:0000312|EMBL:BAA87052.2} OS=Hordeum vulgare (Barley) PE=1 SV=2	E	Amino acid transport and metabolism	Tyrosine aminotransferase [Aegilops tauschii]	biological process: metabolic process (GO:0008152);; biological process: cellular process (GO:0009987);; biological process: single-organism process (GO:0044699);; molecular function: catalytic activity (GO:0003824);; molecular function: binding (GO:0005488)
TraesCS3A01G124700	2.30656	3.18538	2.14148	0.766912	0.80322	0.611732	3e-10	1.70884	up	--	--	Biological Process: response to UV-B (GO:0010224);; Molecular Function: glucuronosyltransferase activity (GO:0015020);; Biological Process: brassinosteroid metabolic process (GO:0016131);; Molecular Function: trans-zeatin O-beta-D-glucosyltransferase activity (GO:0050403);; Molecular Function: cis-zeatin O-beta-D-glucosyltransferase activity (GO:0050502);; Biological Process: flavonol biosyntheti…	K13496|0|bdi:100823163|UDP-glycosyltransferase 73C1-like; K13496 UDP-glucosyl transferase 73C [EC:2.4.1.-] (A)	--	[GC]	Carbohydrate transport and metabolism;; Energy production and conversion	UDP-glucoronosyl and UDP-glucosyl transferase	UDP-glycosyltransferase 73D1 GN=UGT73D1 OS=Arabidopsis thaliana (Mouse-ear cress) PE=3 SV=1	CG	Energy production and conversion;; Carbohydrate transport and metabolism	UDP-glucosyl transferase [Triticum aestivum]	biological process: response to stimulus (GO:0050896);; biological process: metabolic process (GO:0008152);; molecular function: catalytic activity (GO:0003824);; biological process: single-organism process (GO:0044699);; biological process: biological regulation (GO:0065007);; biological process: multi-organism process (GO:0051704)
TraesCS2B01G040600	1.02697	0.894592	1.6819	0.246556	0.2139	0.120949	0.000642	2.658	up	--	--	Biological Process: metabolic process (GO:0008152);; Molecular Function: transferase activity, transferring hexosyl groups (GO:0016758);;	--	--	[GC]	Carbohydrate transport and metabolism;; Energy production and conversion	UDP-glucoronosyl and UDP-glucosyl transferase	UDP-glucose flavonoid 3-O-glucosyltransferase 7 {ECO:0000303|PubMed:18487633} OS=Fragaria ananassa (Strawberry) PE=1 SV=1	CG	Energy production and conversion;; Carbohydrate transport and metabolism	UDP-glucosyltransferase [Triticum aestivum]	biological process: metabolic process (GO:0008152);; molecular function: catalytic activity (GO:0003824)
TraesCS5A01G433200	4.66621	4.51554	5.00197	2.03048	1.63489	1.7368	9.61e-05	1.40099	up	--	--	Biological Process: metabolic process (GO:0008152);; Molecular Function: abscisic acid glucosyltransferase activity (GO:0010294);; Cellular Component: cytoplasmic membrane-bounded vesicle (GO:0016023);; Biological Process: secretion by cell (GO:0032940);; Biological Process: response to other organism (GO:0051707);; Molecular Function: quercetin 3-O-glucosyltransferase activity (GO:0080043);; Mol…	--	--	[GC]	Carbohydrate transport and metabolism;; Energy production and conversion	UDP-glucoronosyl and UDP-glucosyl transferase	Scopoletin glucosyltransferase GN=TOGT1 OS=Nicotiana tabacum (Common tobacco) PE=1 SV=1	CG	Energy production and conversion;; Carbohydrate transport and metabolism	UDP-glucosyltransferase HvUGT14077 [Hordeum vulgare subsp. vulgare]	biological process: metabolic process (GO:0008152);; molecular function: catalytic activity (GO:0003824);; cellular component: cell (GO:0005623);; cellular component: organelle (GO:0043226);; cellular component: cell part (GO:0044464);; biological process: cellular process (GO:0009987);; biological process: single-organism process (GO:0044699);; biological process: localization (GO:0051179);; bio…
TraesCS5B01G436300	2.55682	4.08854	2.63511	0.639688	0.861605	0.326074	0.000183	2.36758	up	--	--	Biological Process: metabolic process (GO:0008152);; Molecular Function: abscisic acid glucosyltransferase activity (GO:0010294);; Cellular Component: cytoplasmic membrane-bounded vesicle (GO:0016023);; Biological Process: secretion by cell (GO:0032940);; Biological Process: response to other organism (GO:0051707);; Molecular Function: quercetin 3-O-glucosyltransferase activity (GO:0080043);; Mol…	--	--	[GC]	Carbohydrate transport and metabolism;; Energy production and conversion	UDP-glucoronosyl and UDP-glucosyl transferase	Scopoletin glucosyltransferase GN=TOGT1 OS=Nicotiana tabacum (Common tobacco) PE=1 SV=1	CG	Energy production and conversion;; Carbohydrate transport and metabolism	UDP-glucosyltransferase HvUGT14077 [Hordeum vulgare subsp. vulgare]	biological process: metabolic process (GO:0008152);; molecular function: catalytic activity (GO:0003824);; cellular component: cell (GO:0005623);; cellular component: organelle (GO:0043226);; cellular component: cell part (GO:0044464);; biological process: cellular process (GO:0009987);; biological process: single-organism process (GO:0044699);; biological process: localization (GO:0051179);; bio…
TraesCS6A01G018000	149.817	155.806	147.234	81.7751	70.5253	66.7858	8.22e-13	1.03284	up	--	--	Biological Process: metabolic process (GO:0008152);; Molecular Function: trans-zeatin O-beta-D-glucosyltransferase activity (GO:0050403);; Molecular Function: cis-zeatin O-beta-D-glucosyltransferase activity (GO:0050502);;	--	--	[GC]	Carbohydrate transport and metabolism;; Energy production and conversion	UDP-glucoronosyl and UDP-glucosyl transferase	7-deoxyloganetin glucosyltransferase GN=UGT85A24 OS=Gardenia jasminoides (Cape jasmine) PE=1 SV=1	CG	Energy production and conversion;; Carbohydrate transport and metabolism	UDP-glycosyltransferase 85A2 [Triticum urartu]	biological process: metabolic process (GO:0008152);; molecular function: catalytic activity (GO:0003824)
TraesCS6B01G297600	1.25622	1.99169	0.998164	0.0701862	0.14649	0	0.000503	4.37672	up	--	--	Biological Process: metabolic process (GO:0008152);; Cellular Component: cytoplasmic membrane-bounded vesicle (GO:0016023);; Molecular Function: transferase activity, transferring hexosyl groups (GO:0016758);;	--	--	[GC]	Carbohydrate transport and metabolism;; Energy production and conversion	UDP-glucoronosyl and UDP-glucosyl transferase	7-deoxyloganetic acid glucosyltransferase GN=UGT709C2 OS=Catharanthus roseus (Madagascar periwinkle) PE=1 SV=1	CG	Energy production and conversion;; Carbohydrate transport and metabolism	UDP-glycosyltransferase 85A2 [Triticum urartu]	biological process: metabolic process (GO:0008152);; cellular component: cell (GO:0005623);; cellular component: organelle (GO:0043226);; cellular component: cell part (GO:0044464);; molecular function: catalytic activity (GO:0003824)
TraesCS2B01G428100	0.295521	1.58733	1.13351	0.000467	2.04e-05	1.13e-11	0.00548891	Infinity	up	[R]	General function prediction only	Cellular Component: mitochondrion (GO:0005739);; Biological Process: metabolic process (GO:0008152);; Cellular Component: plastid (GO:0009536);; Molecular Function: hydrolase activity (GO:0016787);;	--	--	[R]	General function prediction only	Haloacid dehalogenase-like hydrolase;; haloacid dehalogenase-like hydrolase;; HAD-hyrolase-like	Haloacid dehalogenase-like hydrolase domain-containing protein At4g39970 (Precursor) GN=At4g39970 OS=Arabidopsis thaliana (Mouse-ear cress) PE=2 SV=1	R	General function prediction only	Uncharacterized protein YhcW [Triticum urartu]	cellular component: cell (GO:0005623);; cellular component: organelle (GO:0043226);; cellular component: cell part (GO:0044464);; biological process: metabolic process (GO:0008152);; molecular function: catalytic activity (GO:0003824)
TraesCS3A01G279800	22.1188	26.0057	24.8662	8.13869	8.09473	6.31376	5.84e-26	1.66252	up	--	--	Biological Process: metabolic process (GO:0008152);; Molecular Function: transferase activity, transferring hexosyl groups (GO:0016758);;	--	--	[GC]	Carbohydrate transport and metabolism;; Energy production and conversion	UDP-glucoronosyl and UDP-glucosyl transferase	Anthocyanidin 5,3-O-glucosyltransferase GN=RhGT1 OS=Rosa hybrid cultivar PE=2 SV=1	CG	Energy production and conversion;; Carbohydrate transport and metabolism	unnamed protein product [Triticum aestivum]	biological process: metabolic process (GO:0008152);; molecular function: catalytic activity (GO:0003824)
TraesCS3A01G301100	8.57545	8.25558	7.72699	2.89906	2.25397	2.04001	1.65e-21	1.66592	up	[C]	Energy production and conversion	Cellular Component: vacuole (GO:0005773);; Biological Process: metabolic process (GO:0008152);; Molecular Function: hydrolase activity, acting on carbon-nitrogen (but not peptide) bonds, in linear amides (GO:0016811);;	K01455|0|bdi:100833888|putative formamidase C869.04; K01455 formamidase [EC:3.5.1.49] (A)	Cyanoamino acid metabolism (ko00460);; Glyoxylate and dicarboxylate metabolism (ko00630);; Nitrogen metabolism (ko00910);; Carbon metabolism (ko01200)	--	--	Acetamidase/Formamidase family	--	R	General function prediction only	unnamed protein product [Triticum aestivum]	cellular component: cell (GO:0005623);; cellular component: organelle (GO:0043226);; cellular component: cell part (GO:0044464);; biological process: metabolic process (GO:0008152);; molecular function: catalytic activity (GO:0003824)
TraesCS3D01G128500	6.27682	7.95472	7.25936	1.24019	0.918519	0.753502	3.11e-19	2.91266	up	--	--	Cellular Component: plastid (GO:0009536);; Molecular Function: transferase activity, transferring acyl groups other than amino-acyl groups (GO:0016747);;	--	--	--	--	Transferase family	Uncharacterized acetyltransferase At3g50280 GN=At3g50280 OS=Arabidopsis thaliana (Mouse-ear cress) PE=3 SV=1	S	Function unknown	unnamed protein product [Triticum aestivum]	cellular component: cell (GO:0005623);; cellular component: organelle (GO:0043226);; cellular component: cell part (GO:0044464);; biological process: metabolic process (GO:0008152);; molecular function: catalytic activity (GO:0003824)
TraesCS3B01G335400	19.5475	17.8501	17.8	6.40365	8.71802	8.81926	2.44e-18	1.33739	up	[C]	Energy production and conversion	Cellular Component: vacuole (GO:0005773);; Biological Process: metabolic process (GO:0008152);; Molecular Function: hydrolase activity, acting on carbon-nitrogen (but not peptide) bonds, in linear amides (GO:0016811);;	K01455|0|bdi:100833888|putative formamidase C869.04; K01455 formamidase [EC:3.5.1.49] (A)	Cyanoamino acid metabolism (ko00460);; Glyoxylate and dicarboxylate metabolism (ko00630);; Nitrogen metabolism (ko00910);; Carbon metabolism (ko01200)	--	--	Acetamidase/Formamidase family	--	R	General function prediction only	unnamed protein product [Triticum aestivum]	cellular component: cell (GO:0005623);; cellular component: organelle (GO:0043226);; cellular component: cell part (GO:0044464);; biological process: metabolic process (GO:0008152);; molecular function: catalytic activity (GO:0003824)
TraesCS3D01G300700	7.92307	6.80812	6.68758	2.59871	1.97182	2.13001	2.86e-13	1.4649	up	[C]	Energy production and conversion	Cellular Component: vacuole (GO:0005773);; Biological Process: metabolic process (GO:0008152);; Molecular Function: hydrolase activity, acting on carbon-nitrogen (but not peptide) bonds, in linear amides (GO:0016811);;	K01455|0|bdi:100833888|putative formamidase C869.04; K01455 formamidase [EC:3.5.1.49] (A)	Cyanoamino acid metabolism (ko00460);; Glyoxylate and dicarboxylate metabolism (ko00630);; Nitrogen metabolism (ko00910);; Carbon metabolism (ko01200)	--	--	Acetamidase/Formamidase family	--	R	General function prediction only	unnamed protein product [Triticum aestivum]	cellular component: cell (GO:0005623);; cellular component: organelle (GO:0043226);; cellular component: cell part (GO:0044464);; biological process: metabolic process (GO:0008152);; molecular function: catalytic activity (GO:0003824)
TraesCS3D01G279700	11.5623	14.8855	11.9029	3.95194	4.41411	3.86296	3.63e-11	1.63639	up	--	--	Biological Process: metabolic process (GO:0008152);; Molecular Function: transferase activity, transferring hexosyl groups (GO:0016758);;	--	--	[GC]	Carbohydrate transport and metabolism;; Energy production and conversion	UDP-glucoronosyl and UDP-glucosyl transferase	Anthocyanidin 5,3-O-glucosyltransferase GN=RhGT1 OS=Rosa hybrid cultivar PE=2 SV=1	CG	Energy production and conversion;; Carbohydrate transport and metabolism	unnamed protein product [Triticum aestivum]	biological process: metabolic process (GO:0008152);; molecular function: catalytic activity (GO:0003824)
TraesCS3B01G313400	11.1991	12.0303	9.94933	5.46277	4.23203	4.03104	9.84e-10	1.25486	up	--	--	Biological Process: metabolic process (GO:0008152);; Molecular Function: transferase activity, transferring hexosyl groups (GO:0016758);;	--	--	[GC]	Carbohydrate transport and metabolism;; Energy production and conversion	UDP-glucoronosyl and UDP-glucosyl transferase	Anthocyanidin 5,3-O-glucosyltransferase GN=RhGT1 OS=Rosa hybrid cultivar PE=2 SV=1	CG	Energy production and conversion;; Carbohydrate transport and metabolism	unnamed protein product [Triticum aestivum]	biological process: metabolic process (GO:0008152);; molecular function: catalytic activity (GO:0003824)
TraesCS3D01G514300	4.22756	7.45481	3.78428	0	0	0	3.17e-09	Infinity	up	--	--	Molecular Function: catalytic activity (GO:0003824);; Biological Process: response to wounding (GO:0009611);; Biological Process: xylem and phloem pattern formation (GO:0010051);; Biological Process: cellular metabolic process (GO:0044237);; Molecular Function: coenzyme binding (GO:0050662);;	--	--	--	--	NAD dependent epimerase/dehydratase family;; NADH(P)-binding	3-oxo-Delta(4,5)-steroid 5-beta-reductase OS=Digitalis lanata (Grecian foxglove) PE=1 SV=1	R	General function prediction only	unnamed protein product [Triticum aestivum]	molecular function: catalytic activity (GO:0003824);; biological process: response to stimulus (GO:0050896);; biological process: multicellular organismal process (GO:0032501);; biological process: developmental process (GO:0032502);; biological process: single-organism process (GO:0044699);; biological process: metabolic process (GO:0008152);; biological process: cellular process (GO:0009987);; …
TraesCS3B01G153400	4.76516	6.42156	5.07506	0.842621	1.08656	0.737388	1.2e-08	2.59999	up	--	--	Cellular Component: plastid (GO:0009536);;	--	--	--	--	Phloem protein 2	Protein PHLOEM PROTEIN 2-LIKE A1 GN=PP2A1 OS=Arabidopsis thaliana (Mouse-ear cress) PE=2 SV=1	R	General function prediction only	unnamed protein product [Triticum aestivum]	cellular component: cell (GO:0005623);; cellular component: organelle (GO:0043226);; cellular component: cell part (GO:0044464)
TraesCS3B01G290200	2.19406	3.35709	1.92326	0.0553112	0.172104	0.219951	1.66e-07	4.11316	up	--	--	Molecular Function: nucleic acid binding (GO:0003676);; Molecular Function: methyltransferase activity (GO:0008168);; Molecular Function: transferase activity, transferring hexosyl groups (GO:0016758);; Biological Process: methylation (GO:0032259);;	--	--	[GC]	Carbohydrate transport and metabolism;; Energy production and conversion	UDP-glucoronosyl and UDP-glucosyl transferase	Anthocyanidin 5,3-O-glucosyltransferase GN=RhGT1 OS=Rosa hybrid cultivar PE=2 SV=1	CG	Energy production and conversion;; Carbohydrate transport and metabolism	unnamed protein product [Triticum aestivum]	molecular function: binding (GO:0005488);; biological process: metabolic process (GO:0008152);; molecular function: catalytic activity (GO:0003824)
TraesCS3B01G146500	4.44004	5.93985	3.26473	0.155711	0.816179	0.161773	2.4e-06	3.59185	up	--	--	Cellular Component: plastid (GO:0009536);; Molecular Function: transferase activity, transferring acyl groups other than amino-acyl groups (GO:0016747);;	--	--	--	--	Transferase family	Uncharacterized acetyltransferase At3g50280 GN=At3g50280 OS=Arabidopsis thaliana (Mouse-ear cress) PE=3 SV=1	S	Function unknown	unnamed protein product [Triticum aestivum]	cellular component: cell (GO:0005623);; cellular component: organelle (GO:0043226);; cellular component: cell part (GO:0044464);; biological process: metabolic process (GO:0008152);; molecular function: catalytic activity (GO:0003824)
TraesCS3B01G144800	1.5151	1.50307	1.59693	0.572385	0.565973	0.253558	1.26e-05	1.59788	up	--	--	Biological Process: response to UV-B (GO:0010224);; Molecular Function: glucuronosyltransferase activity (GO:0015020);; Biological Process: brassinosteroid metabolic process (GO:0016131);; Molecular Function: trans-zeatin O-beta-D-glucosyltransferase activity (GO:0050403);; Molecular Function: cis-zeatin O-beta-D-glucosyltransferase activity (GO:0050502);; Biological Process: flavonol biosyntheti…	K13496|0|bdi:100830513|UDP-glycosyltransferase 73C1-like; K13496 UDP-glucosyl transferase 73C [EC:2.4.1.-] (A)	--	[GC]	Carbohydrate transport and metabolism;; Energy production and conversion	UDP-glucoronosyl and UDP-glucosyl transferase	UDP-glycosyltransferase 73D1 GN=UGT73D1 OS=Arabidopsis thaliana (Mouse-ear cress) PE=3 SV=1	CG	Energy production and conversion;; Carbohydrate transport and metabolism	unnamed protein product [Triticum aestivum]	biological process: response to stimulus (GO:0050896);; biological process: metabolic process (GO:0008152);; molecular function: catalytic activity (GO:0003824);; biological process: single-organism process (GO:0044699);; biological process: biological regulation (GO:0065007);; biological process: multi-organism process (GO:0051704)
TraesCS3B01G137400	35.0369	52.3846	28.6802	4.99574	4.83712	4.69709	2.09e-05	2.99255	up	--	--	Biological Process: metabolic process (GO:0008152);; Molecular Function: transferase activity, transferring hexosyl groups (GO:0016758);;	--	--	[GC]	Carbohydrate transport and metabolism;; Energy production and conversion	UDP-glucoronosyl and UDP-glucosyl transferase	Crocetin glucosyltransferase, chloroplastic (Precursor) GN=UGT75L6 OS=Gardenia jasminoides (Cape jasmine) PE=1 SV=1	CG	Energy production and conversion;; Carbohydrate transport and metabolism	unnamed protein product [Triticum aestivum]	biological process: metabolic process (GO:0008152);; molecular function: catalytic activity (GO:0003824)
TraesCS3D01G234400	0.363204	0.53397	0.514191	0.165486	0.118874	0.121026	5.35e-05	1.73948	up	[V]	Defense mechanisms	Molecular Function: ATP binding (GO:0005524);; Cellular Component: plasma membrane (GO:0005886);; Biological Process: ATP catabolic process (GO:0006200);; Biological Process: response to ozone (GO:0010193);; Biological Process: lead ion transport (GO:0015692);; Cellular Component: integral component of membrane (GO:0016021);; Molecular Function: ATPase activity (GO:0016887);; Biological Process: …	--	--	[Q]	Secondary metabolites biosynthesis, transport and catabolism	ABC-2 type transporter;; ABC transporter;; Plant PDR ABC transporter associated;; ABC-transporter extracellular N-terminal;; AAA domain;; AAA domain;; P-loop containing region of AAA domain;; AAA ATPase domain;; AAA domain;; AAA domain;; ATPase family associated with various cellular activities (AAA);; Protein of unknown function, DUF258	Pleiotropic drug resistance protein 3 GN=P0410E03.8 OS=Oryza sativa subsp. japonica (Rice) PE=2 SV=1	Q	Secondary metabolites biosynthesis, transport and catabolism	unnamed protein product [Triticum aestivum]	molecular function: binding (GO:0005488);; cellular component: cell (GO:0005623);; cellular component: membrane (GO:0016020);; cellular component: cell part (GO:0044464);; biological process: metabolic process (GO:0008152);; biological process: cellular process (GO:0009987);; biological process: single-organism process (GO:0044699);; biological process: response to stimulus (GO:0050896);; biologi…
TraesCS3A01G127300	3.24543	6.53751	3.34474	0.0811048	0.170325	0.168192	6.75e-05	5.05833	up	--	--	Cellular Component: plastid (GO:0009536);; Molecular Function: transferase activity, transferring acyl groups other than amino-acyl groups (GO:0016747);;	--	--	--	--	Transferase family	Uncharacterized acetyltransferase At3g50280 GN=At3g50280 OS=Arabidopsis thaliana (Mouse-ear cress) PE=3 SV=1	S	Function unknown	unnamed protein product [Triticum aestivum]	cellular component: cell (GO:0005623);; cellular component: organelle (GO:0043226);; cellular component: cell part (GO:0044464);; biological process: metabolic process (GO:0008152);; molecular function: catalytic activity (GO:0003824)
TraesCS3A01G458400	1.70059	1.97052	1.49875	0.449648	0.232723	0.166572	0.00016	2.62259	up	--	--	--	--	--	--	--	--	--	--	--	unnamed protein product [Triticum aestivum]	--
TraesCS3B01G574600	4.1791	8.20093	2.39862	0	0	0	0.000168	Infinity	up	--	--	Molecular Function: catalytic activity (GO:0003824);; Biological Process: response to wounding (GO:0009611);; Biological Process: xylem and phloem pattern formation (GO:0010051);; Biological Process: cellular metabolic process (GO:0044237);; Molecular Function: coenzyme binding (GO:0050662);;	--	--	--	--	NAD dependent epimerase/dehydratase family;; NADH(P)-binding	3-oxo-Delta(4,5)-steroid 5-beta-reductase OS=Digitalis lanata (Grecian foxglove) PE=1 SV=1	R	General function prediction only	unnamed protein product [Triticum aestivum]	molecular function: catalytic activity (GO:0003824);; biological process: response to stimulus (GO:0050896);; biological process: multicellular organismal process (GO:0032501);; biological process: developmental process (GO:0032502);; biological process: single-organism process (GO:0044699);; biological process: metabolic process (GO:0008152);; biological process: cellular process (GO:0009987);; …
TraesCS3D01G456200	1.37385	1.44336	0.625207	0	0	0.0581133	0.000237	5.85961	up	--	--	--	--	--	--	--	F-box domain	--	R	General function prediction only	unnamed protein product [Triticum aestivum]	--
Triticum_aestivum_newGene_6581	2.07614	1.92426	1.78738	1.33633	0.592703	0.343543	0.000291	1.52955	up	--	--	Molecular Function: binding (GO:0005488);;	--	--	--	--	--	Transcription factor bHLH128 GN=T20M3.7 OS=Arabidopsis thaliana (Mouse-ear cress) PE=1 SV=1	K	Transcription	unnamed protein product [Triticum aestivum]	molecular function: binding (GO:0005488)
TraesCS3B01G395600	3.14099	3.85445	3.32369	1.29935	1.48843	1.78203	0.000483	1.09004	up	[R]	General function prediction only	Cellular Component: nucleus (GO:0005634);; Cellular Component: cytosol (GO:0005829);; Molecular Function: oxidoreductase activity (GO:0016491);; Biological Process: response to cadmium ion (GO:0046686);; Biological Process: oxidation-reduction process (GO:0055114);;	--	--	[R]	General function prediction only	Aldo/keto reductase family	Aldo-keto reductase family 4 member C10 GN=AKR4C10 OS=Arabidopsis thaliana (Mouse-ear cress) PE=1 SV=1	R	General function prediction only	unnamed protein product [Triticum aestivum]	cellular component: cell (GO:0005623);; cellular component: organelle (GO:0043226);; cellular component: cell part (GO:0044464);; biological process: metabolic process (GO:0008152);; molecular function: catalytic activity (GO:0003824);; biological process: response to stimulus (GO:0050896);; biological process: single-organism process (GO:0044699)
TraesCS3A01G508600	2.62453	6.12787	2.65577	0	0.236105	0	0.000863	5.69915	up	--	--	Molecular Function: catalytic activity (GO:0003824);; Cellular Component: mitochondrion (GO:0005739);; Biological Process: response to wounding (GO:0009611);; Biological Process: xylem and phloem pattern formation (GO:0010051);; Biological Process: cellular metabolic process (GO:0044237);; Molecular Function: coenzyme binding (GO:0050662);;	--	--	--	--	NADH(P)-binding;; NAD dependent epimerase/dehydratase family	3-oxo-Delta(4,5)-steroid 5-beta-reductase OS=Digitalis lanata (Grecian foxglove) PE=1 SV=1	R	General function prediction only	unnamed protein product [Triticum aestivum]	molecular function: catalytic activity (GO:0003824);; cellular component: cell (GO:0005623);; cellular component: organelle (GO:0043226);; cellular component: cell part (GO:0044464);; biological process: response to stimulus (GO:0050896);; biological process: multicellular organismal process (GO:0032501);; biological process: developmental process (GO:0032502);; biological process: single-organis…
TraesCS3D01G031100	2.15794	2.77189	3.13095	0.600331	1.17571	0.61991	0.00229689	1.78736	up	--	--	Cellular Component: mitochondrion (GO:0005739);; Biological Process: metabolic process (GO:0008152);; Molecular Function: transferase activity, transferring hexosyl groups (GO:0016758);;	K08237|0|bdi:100844818|UDP-glycosyltransferase 72B1-like; K08237 hydroquinone glucosyltransferase [EC:2.4.1.218] (A)	--	[GC]	Carbohydrate transport and metabolism;; Energy production and conversion	UDP-glucoronosyl and UDP-glucosyl transferase	UDP-glycosyltransferase 72B1 GN=UGT72B1 OS=Arabidopsis thaliana (Mouse-ear cress) PE=1 SV=1	CG	Energy production and conversion;; Carbohydrate transport and metabolism	unnamed protein product [Triticum aestivum]	cellular component: cell (GO:0005623);; cellular component: organelle (GO:0043226);; cellular component: cell part (GO:0044464);; biological process: metabolic process (GO:0008152);; molecular function: catalytic activity (GO:0003824)
TraesCS3B01G085300	1.20768	0.806152	0.715775	0.0974138	0.0510717	0	0.00312214	4.22927	up	[R]	General function prediction only	Molecular Function: serine-type endopeptidase activity (GO:0004252);; Biological Process: proteolysis (GO:0006508);; Cellular Component: integral component of membrane (GO:0016021);;	--	--	[T]	Signal transduction mechanisms	Rhomboid family	--	T	Signal transduction mechanisms	unnamed protein product [Triticum aestivum]	biological process: metabolic process (GO:0008152);; molecular function: catalytic activity (GO:0003824);; cellular component: membrane (GO:0016020);; cellular component: membrane part (GO:0044425)
Triticum_aestivum_newGene_15588	1.86985	1.53812	1.50985	0.941527	0.94011	0.57808	0.0060859	1.04697	up	[C]	Energy production and conversion	Cellular Component: plastid (GO:0009536);;	--	--	--	--	--	Probable 60S ribosomal protein L14 OS=Pisum sativum (Garden pea) PE=2 SV=1	C	Energy production and conversion	unnamed protein product [Triticum aestivum]	cellular component: cell (GO:0005623);; cellular component: organelle (GO:0043226);; cellular component: cell part (GO:0044464)
TraesCS3B01G080400	0.877126	1.0067	1.21536	0.358414	0.43864	0.577703	0.00824641	1.06889	up	[J]	Translation, ribosomal structure and biogenesis	Molecular Function: threonine-tRNA ligase activity (GO:0004829);; Molecular Function: ATP binding (GO:0005524);; Cellular Component: cell wall (GO:0005618);; Cellular Component: mitochondrion (GO:0005739);; Cellular Component: plasma membrane (GO:0005886);; Biological Process: threonyl-tRNA aminoacylation (GO:0006435);; Cellular Component: chloroplast (GO:0009507);;	K01868|0|bdi:100821121|threonine--tRNA ligase, mitochondrial; K01868 threonyl-tRNA synthetase [EC:6.1.1.3] (A)	Aminoacyl-tRNA biosynthesis (ko00970)	[J]	Translation, ribosomal structure and biogenesis	tRNA synthetase class II core domain (G, H, P, S and T);; Anticodon binding domain;; TGS domain;; Threonyl and Alanyl tRNA synthetase second additional domain	Threonine--tRNA ligase, mitochondrial (Precursor) GN=THRRS OS=Arabidopsis thaliana (Mouse-ear cress) PE=2 SV=3	J	Translation, ribosomal structure and biogenesis	unnamed protein product [Triticum aestivum]	biological process: metabolic process (GO:0008152);; molecular function: catalytic activity (GO:0003824);; molecular function: binding (GO:0005488);; cellular component: cell (GO:0005623);; cellular component: cell part (GO:0044464);; cellular component: organelle (GO:0043226);; cellular component: membrane (GO:0016020);; biological process: cellular process (GO:0009987);; biological process: sin…
TraesCS3B01G039900	2.50376	4.30515	5.10219	3.92076	2.38165	1.30943	0.00879069	1.01721	up	--	--	--	--	--	[S]	Function unknown	Uncharacterised conserved protein (DUF2359)	--	S	Function unknown	unnamed protein product [Triticum aestivum]	--
TraesCS3B01G048900	9.80056	11.0862	10.0192	0.610104	1.28641	0.467735	4.08e-18	3.78588	up	[IQR]	Lipid transport and metabolism;; Secondary metabolites biosynthesis, transport and catabolism;; General function prediction only	Cellular Component: plastid (GO:0009536);; Molecular Function: oxidoreductase activity (GO:0016491);; Biological Process: oxidation-reduction process (GO:0055114);;	K00059|1.3697e-128|bdi:100832802|short-chain type dehydrogenase/reductase-like; K00059 3-oxoacyl-[acyl-carrier protein] reductase [EC:1.1.1.100] (A)	Fatty acid biosynthesis (ko00061);; Biotin metabolism (ko00780);; Biosynthesis of unsaturated fatty acids (ko01040);; Fatty acid metabolism (ko01212)	[R]	General function prediction only	Enoyl-(Acyl carrier protein) reductase;; short chain dehydrogenase;; KR domain;; NAD dependent epimerase/dehydratase family	Short-chain type dehydrogenase/reductase OS=Picea abies (Norway spruce) PE=2 SV=1	Q	Secondary metabolites biosynthesis, transport and catabolism	unnamed protein product [Triticum aestivum]	cellular component: cell (GO:0005623);; cellular component: organelle (GO:0043226);; cellular component: cell part (GO:0044464);; biological process: metabolic process (GO:0008152);; molecular function: catalytic activity (GO:0003824);; biological process: single-organism process (GO:0044699)
TraesCS3B01G029900	1.33512	1.40173	2.1118	0.375674	0.430367	0.228977	1.09e-05	2.25644	up	--	--	Molecular Function: diacylglycerol O-acyltransferase activity (GO:0004144);; Biological Process: glycerolipid biosynthetic process (GO:0045017);;	--	--	--	--	Protein of unknown function (DUF1298);; Wax ester synthase-like Acyl-CoA acyltransferase domain	O-acyltransferase WSD1 GN=WSD1 OS=Arabidopsis thaliana (Mouse-ear cress) PE=2 SV=1	S	Function unknown	unnamed protein product [Triticum aestivum]	biological process: metabolic process (GO:0008152);; molecular function: catalytic activity (GO:0003824);; biological process: cellular process (GO:0009987);; biological process: single-organism process (GO:0044699)
TraesCS1D01G265800	132.218	192.727	149.532	33.3719	22.4745	22.1249	1.12e-15	2.60576	up	--	--	Molecular Function: serine-type endopeptidase inhibitor activity (GO:0004867);; Cellular Component: extracellular region (GO:0005576);; Biological Process: proteolysis (GO:0006508);; Molecular Function: peptidase activity (GO:0008233);;	--	--	--	--	--	--	R	General function prediction only	wali5 [Triticum aestivum]	biological process: biological regulation (GO:0065007);; molecular function: enzyme regulator activity (GO:0030234);; cellular component: extracellular region (GO:0005576);; biological process: metabolic process (GO:0008152);; molecular function: catalytic activity (GO:0003824)
TraesCS3B01G514800	3.15587	6.46124	2.86293	0.383603	0.698253	0	0.0099245	3.61415	up	--	--	Molecular Function: aspartic-type endopeptidase activity (GO:0004190);; Biological Process: proteolysis (GO:0006508);; Biological Process: xylan catabolic process (GO:0045493);;	--	--	[O]	Posttranslational modification, protein turnover, chaperones	Xylanase inhibitor C-terminal;; Xylanase inhibitor N-terminal	--	O	Posttranslational modification, protein turnover, chaperones	xylanase inhibitor [Triticum aestivum]	biological process: metabolic process (GO:0008152);; molecular function: catalytic activity (GO:0003824);; biological process: cellular process (GO:0009987)
TraesCS3D01G467300	1.9151	2.62506	2.67656	0.196425	0.714102	0.607379	0.00750425	2.32715	up	--	--	Molecular Function: aspartic-type endopeptidase activity (GO:0004190);; Biological Process: proteolysis (GO:0006508);; Biological Process: xylan catabolic process (GO:0045493);;	--	--	[O]	Posttranslational modification, protein turnover, chaperones	Xylanase inhibitor C-terminal;; Xylanase inhibitor N-terminal	Basic 7S globulin 2 low kDa subunit (Precursor) OS=Glycine max (Soybean) PE=1 SV=1	O	Posttranslational modification, protein turnover, chaperones	xylanase inhibitor 725ACCN [Triticum aestivum]	biological process: metabolic process (GO:0008152);; molecular function: catalytic activity (GO:0003824);; biological process: cellular process (GO:0009987)
TraesCS6A01G077000	7.24512	4.13095	5.00149	0.495309	0.907411	0.890834	9.69e-07	2.90119	up	--	--	Molecular Function: hydrolase activity, hydrolyzing O-glycosyl compounds (GO:0004553);; Cellular Component: extracellular region (GO:0005576);; Biological Process: defense response (GO:0006952);; Cellular Component: cytoplasmic membrane-bounded vesicle (GO:0016023);; Biological Process: xylan catabolic process (GO:0045493);;	K01183|7.77948e-165|bdi:100841773|xylanase inhibitor protein 1-like; K01183 chitinase [EC:3.2.1.14] (A)	Amino sugar and nucleotide sugar metabolism (ko00520)	[M]	Cell wall/membrane/envelope biogenesis	Glycosyl hydrolases family 18	Xylanase inhibitor protein 1 (Precursor) GN=XIPI OS=Triticum aestivum (Wheat) PE=1 SV=2	G	Carbohydrate transport and metabolism	xylanase inhibitor XIP-III [Triticum aestivum]	biological process: metabolic process (GO:0008152);; molecular function: catalytic activity (GO:0003824);; cellular component: extracellular region (GO:0005576);; biological process: response to stimulus (GO:0050896);; cellular component: cell (GO:0005623);; cellular component: organelle (GO:0043226);; cellular component: cell part (GO:0044464);; biological process: cellular process (GO:0009987)
TraesCSU01G026500	2.65816	1.78273	3.00995	0.090233	0.280684	0.0917286	3.48e-06	4.05938	up	--	--	Molecular Function: hydrolase activity, hydrolyzing O-glycosyl compounds (GO:0004553);; Cellular Component: extracellular region (GO:0005576);; Biological Process: defense response (GO:0006952);; Cellular Component: cytoplasmic membrane-bounded vesicle (GO:0016023);; Biological Process: xylan catabolic process (GO:0045493);;	K01183|5.77193e-167|bdi:100841773|xylanase inhibitor protein 1-like; K01183 chitinase [EC:3.2.1.14] (A)	Amino sugar and nucleotide sugar metabolism (ko00520)	[M]	Cell wall/membrane/envelope biogenesis	Glycosyl hydrolases family 18	Xylanase inhibitor protein 1 (Precursor) GN=XIPI OS=Triticum aestivum (Wheat) PE=1 SV=2	G	Carbohydrate transport and metabolism	xylanase inhibitor XIP-III [Triticum aestivum]	biological process: metabolic process (GO:0008152);; molecular function: catalytic activity (GO:0003824);; cellular component: extracellular region (GO:0005576);; biological process: response to stimulus (GO:0050896);; cellular component: cell (GO:0005623);; cellular component: organelle (GO:0043226);; cellular component: cell part (GO:0044464);; biological process: cellular process (GO:0009987)
