# Supplementary material for: Exogenous sodium diethyldithiocarbamate, a Jasmonic acid biosynthesis inhibitor, induced resistance to powdery mildew in wheat
Source: Plant Direct. 2020 Apr 9;4(4):e00212. doi: 10.1002/pld3.212 (PMC7146025; doi:10.1002/pld3.212)
Supplement: Supplementary file 7 — Table S6 [file PLD3-4-e00212-s007.xlsx]

## Sheet: Sheet1
Table S6 The genes down-regulated by DIECA treatment.
	DIECA-treated leaf samples			Water-treated leaf samples
#ID	D01	D02	D03	H01	H02	H03	FDR	log2FC	regulated	COG_class	COG_class_annotation	GO_annotation	KEGG_annotation	KEGG_pathway_annotation	KOG_class	KOG_class_annotation	Pfam_annotation	Swissprot_annotation	eggNOG_class	eggNOG_class_annotation	NR_annotation	GO_second_level_annotation
TraesCS1A01G357700	2.32092	7.43657	6.33327	17.5284	14.3853	11.4588	0.00541597	-1.45752	down	--	--	--	--	--	--	--	Hydrophobic seed protein	--	--	--	hypothetical protein F775_27210 [Aegilops tauschii]	--
TraesCS1B01G073900	0.633207	0.379317	1.20289	8.07892	6.23523	7.56958	0.00489465	-3.82771	down	--	--	Molecular Function: ATP binding (GO:0005524);; Biological Process: defense response (GO:0006952);; Molecular Function: nucleoside-triphosphatase activity (GO:0017111);; Biological Process: metal ion transport (GO:0030001);; Molecular Function: ADP binding (GO:0043531);; Molecular Function: metal ion binding (GO:0046872);;	--	--	--	--	Heavy-metal-associated domain	--	S	Function unknown	PREDICTED: uncharacterized protein LOC100845716 [Brachypodium distachyon]	molecular function: binding (GO:0005488);; biological process: response to stimulus (GO:0050896);; biological process: metabolic process (GO:0008152);; molecular function: catalytic activity (GO:0003824);; biological process: single-organism process (GO:0044699);; biological process: localization (GO:0051179)
TraesCS1B01G083000	1.53889	1.1039	0.761392	3.40734	3.98313	2.49483	0.00528292	-1.7318	down	[J]	Translation, ribosomal structure and biogenesis	Molecular Function: aminopeptidase activity (GO:0004177);; Cellular Component: mitochondrion (GO:0005739);; Biological Process: proteolysis (GO:0006508);; Molecular Function: metalloexopeptidase activity (GO:0008235);; Cellular Component: chloroplast (GO:0009507);; Biological Process: methylglyoxal catabolic process to D-lactate (GO:0019243);; Biological Process: N-terminal protein amino acid mod…	K01265|2.49041e-50|bdi:100827963|methionine aminopeptidase 1B, chloroplastic-like; K01265 methionyl aminopeptidase [EC:3.4.11.18] (A)	--	[O]	Posttranslational modification, protein turnover, chaperones	Protein of unknown function (DUF616);; Metallopeptidase family M24	Methionine aminopeptidase 1B, chloroplastic {ECO:0000255|HAMAP-Rule:MF_03174} (Precursor) GN=MAP1B OS=Arabidopsis thaliana (Mouse-ear cress) PE=2 SV=2	O	Posttranslational modification, protein turnover, chaperones	Methionine aminopeptidase 1B, chloroplastic [Triticum urartu]	biological process: metabolic process (GO:0008152);; molecular function: catalytic activity (GO:0003824);; cellular component: cell (GO:0005623);; cellular component: organelle (GO:0043226);; cellular component: cell part (GO:0044464);; biological process: cellular process (GO:0009987);; biological process: single-organism process (GO:0044699);; molecular function: binding (GO:0005488)
TraesCS1B01G433200	5.90118	7.03902	4.69608	13.8799	10.5677	18.4704	0.00411753	-1.28466	down	--	--	Molecular Function: enzyme inhibitor activity (GO:0004857);; Cellular Component: chloroplast (GO:0009507);; Molecular Function: pectinesterase activity (GO:0030599);; Biological Process: negative regulation of catalytic activity (GO:0043086);;	--	--	--	--	Plant invertase/pectin methylesterase inhibitor	--	--	--	unnamed protein product [Triticum aestivum]	biological process: biological regulation (GO:0065007);; molecular function: enzyme regulator activity (GO:0030234);; cellular component: cell (GO:0005623);; cellular component: organelle (GO:0043226);; cellular component: cell part (GO:0044464);; biological process: metabolic process (GO:0008152);; molecular function: catalytic activity (GO:0003824)
TraesCS1D01G338200	0.592855	1.02171	0.796443	2.17621	1.917	2.34844	0.00389579	-1.5047	down	[QR]	Secondary metabolites biosynthesis, transport and catabolism;; General function prediction only	Molecular Function: methyltransferase activity (GO:0008168);;	--	--	[R]	General function prediction only	O-methyltransferase;; Dimerisation domain	O-methyltransferase ZRP4 GN=ZRP4 OS=Zea mays (Maize) PE=2 SV=1	R	General function prediction only	O-methyltransferase ZRP4 [Aegilops tauschii]	biological process: metabolic process (GO:0008152);; molecular function: catalytic activity (GO:0003824)
TraesCS1D01G444100	9.9161	8.51656	9.10837	19.0747	21.9255	19.4349	8.46e-09	-1.16654	down	[R]	General function prediction only	--	--	--	--	--	Alpha/beta hydrolase family;; Alpha/beta hydrolase family;; alpha/beta hydrolase fold	Probable esterase D14L GN=D14L OS=Oryza sativa subsp. japonica (Rice) PE=2 SV=1	R	General function prediction only	hypothetical protein F775_43980 [Aegilops tauschii]	--
TraesCS2A01G104600	0.200358	0.301084	0.262867	0.961623	0.843242	0.776914	0.00463552	-1.85419	down	--	--	--	--	--	--	--	Protein of unknown function (DUF3133)	Uncharacterized protein At5g05190 GN=Y-1 OS=Arabidopsis thaliana (Mouse-ear cress) PE=1 SV=1	S	Function unknown	predicted protein [Hordeum vulgare subsp. vulgare]	--
TraesCS2B01G121600	0.570456	1.00156	0.623177	1.54711	2.01265	1.60678	0.000816	-1.309	down	--	--	--	--	--	--	--	Protein of unknown function (DUF3133)	Uncharacterized protein At5g05190 GN=Y-1 OS=Arabidopsis thaliana (Mouse-ear cress) PE=1 SV=1	S	Function unknown	predicted protein [Hordeum vulgare subsp. vulgare]	--
TraesCS2B01G624300	0.453759	0.298808	0.534884	1.33056	1.2129	1.03512	0.00815956	-1.57951	down	--	--	--	--	--	--	--	Domain of unknown function (DUF1719)	--	R	General function prediction only	hypothetical protein F775_24501 [Aegilops tauschii]	--
TraesCS2D01G149900	0.34997	1.61212	1.3948	3.52669	3.59426	2.94975	0.00155521	-1.6123	down	--	--	Biological Process: lipid metabolic process (GO:0006629);; Cellular Component: cytoplasmic membrane-bounded vesicle (GO:0016023);; Molecular Function: hydrolase activity, acting on ester bonds (GO:0016788);;	--	--	--	--	GDSL-like Lipase/Acylhydrolase	GDSL esterase/lipase At1g31550 (Precursor) GN=At1g31550 OS=Arabidopsis thaliana (Mouse-ear cress) PE=2 SV=1	R	General function prediction only	predicted protein [Hordeum vulgare subsp. vulgare]	biological process: metabolic process (GO:0008152);; biological process: single-organism process (GO:0044699);; cellular component: cell (GO:0005623);; cellular component: organelle (GO:0043226);; cellular component: cell part (GO:0044464);; molecular function: catalytic activity (GO:0003824)
TraesCS2D01G425700	9.72962	10.5026	10.6546	22.1079	25.8358	21.4606	0.000122	-1.1655	down	--	--	Molecular Function: DNA binding (GO:0003677);; Molecular Function: sequence-specific DNA binding transcription factor activity (GO:0003700);; Cellular Component: nucleus (GO:0005634);; Biological Process: regulation of transcription, DNA-templated (GO:0006355);;	--	--	--	--	AP2 domain	Ethylene-responsive transcription factor 7 GN=MQC12.5 OS=Arabidopsis thaliana (Mouse-ear cress) PE=1 SV=1	K	Transcription	predicted protein [Hordeum vulgare subsp. vulgare]	molecular function: binding (GO:0005488);; biological process: biological regulation (GO:0065007);; molecular function: nucleic acid binding transcription factor activity (GO:0001071);; cellular component: cell (GO:0005623);; cellular component: organelle (GO:0043226);; cellular component: cell part (GO:0044464)
TraesCS3A01G209100	3.65316	5.06816	3.58088	8.74394	9.57302	9.20644	3.35e-07	-1.16654	down	--	--	Cellular Component: plasma membrane (GO:0005886);; Cellular Component: chloroplast (GO:0009507);;	--	--	[L]	Replication, recombination and repair	DDE superfamily endonuclease	--	L	Replication, recombination and repair	predicted protein [Hordeum vulgare subsp. vulgare]	cellular component: cell (GO:0005623);; cellular component: membrane (GO:0016020);; cellular component: cell part (GO:0044464);; cellular component: organelle (GO:0043226)
TraesCS3A01G373800	18.7482	24.2345	23.2533	46.4039	42.3635	48.6021	1.27e-10	-1.07271	down	--	--	Molecular Function: chitinase activity (GO:0004568);; Biological Process: carbohydrate metabolic process (GO:0005975);; Biological Process: response to cold (GO:0009409);; Biological Process: response to wounding (GO:0009611);; Biological Process: response to light intensity (GO:0009642);; Biological Process: response to salt stress (GO:0009651);; Cellular Component: cytoplasmic membrane-bounded …	K01183|3.33532e-143|bdi:100841716|hevamine-A-like; K01183 chitinase [EC:3.2.1.14] (A)	Amino sugar and nucleotide sugar metabolism (ko00520)	[M]	Cell wall/membrane/envelope biogenesis	Glycosyl hydrolases family 18	Acidic endochitinase (Precursor) OS=Nicotiana tabacum (Common tobacco) PE=1 SV=1	G	Carbohydrate transport and metabolism	predicted protein [Hordeum vulgare subsp. vulgare]	biological process: metabolic process (GO:0008152);; molecular function: catalytic activity (GO:0003824);; biological process: response to stimulus (GO:0050896);; cellular component: cell (GO:0005623);; cellular component: organelle (GO:0043226);; cellular component: cell part (GO:0044464);; biological process: cellular process (GO:0009987);; biological process: single-organism process (GO:004469…
TraesCS3B01G350100	0.0177197	0.0557308	0.078076	0.254563	0.368292	0.311492	0.00820926	-3.1178	down	--	--	Biological Process: DNA replication (GO:0006260);; Biological Process: DNA methylation (GO:0006306);; Biological Process: cell proliferation (GO:0008283);; Cellular Component: plastid (GO:0009536);; Biological Process: histone H3-K9 methylation (GO:0051567);;	--	--	--	--	--	--	S	Function unknown	unnamed protein product [Triticum aestivum]	biological process: metabolic process (GO:0008152);; biological process: cellular process (GO:0009987);; biological process: biological regulation (GO:0065007);; biological process: single-organism process (GO:0044699);; cellular component: cell (GO:0005623);; cellular component: organelle (GO:0043226);; cellular component: cell part (GO:0044464);; biological process: cellular component organizat…
TraesCS3B01G370300	33.5891	10.5824	36.7362	69.3289	71.9021	49.2882	0.000791	-1.28793	down	[C]	Energy production and conversion	Biological Process: glycerol metabolic process (GO:0006071);; Biological Process: lipid metabolic process (GO:0006629);; Molecular Function: glycerophosphodiester phosphodiesterase activity (GO:0008889);; Cellular Component: cytoplasmic membrane-bounded vesicle (GO:0016023);;	--	--	[R]	General function prediction only	Glycerophosphoryl diester phosphodiesterase family	Glycerophosphodiester phosphodiesterase GDPD1, chloroplastic {ECO:0000305} (Precursor) OS=Arabidopsis thaliana (Mouse-ear cress) PE=1 SV=1	R	General function prediction only	unnamed protein product [Triticum aestivum]	biological process: metabolic process (GO:0008152);; biological process: cellular process (GO:0009987);; biological process: single-organism process (GO:0044699);; molecular function: catalytic activity (GO:0003824);; cellular component: cell (GO:0005623);; cellular component: organelle (GO:0043226);; cellular component: cell part (GO:0044464)
TraesCS3D01G212000	2.36244	4.19347	2.77162	9.44138	9.1065	7.18701	5.97e-06	-1.47558	down	--	--	Cellular Component: plasma membrane (GO:0005886);; Cellular Component: chloroplast (GO:0009507);;	--	--	[L]	Replication, recombination and repair	DDE superfamily endonuclease	--	L	Replication, recombination and repair	predicted protein [Hordeum vulgare subsp. vulgare]	cellular component: cell (GO:0005623);; cellular component: membrane (GO:0016020);; cellular component: cell part (GO:0044464);; cellular component: organelle (GO:0043226)
TraesCS4A01G017000	2.14338	4.60303	2.31554	13.45	16.1159	12.1981	7.65e-10	-2.27628	down	--	--	Biological Process: response to brassinosteroid (GO:0009741);;	--	--	--	--	Auxin responsive protein	--	S	Function unknown	predicted protein [Hordeum vulgare subsp. vulgare]	biological process: response to stimulus (GO:0050896)
TraesCS4A01G114400	9.16756	13.7897	7.97903	25.8817	29.8415	22.4048	1.38e-06	-1.36285	down	--	--	Biological Process: abscisic acid-activated signaling pathway (GO:0009738);;	K14496|1.33602e-96|sita:101785783|abscisic acid receptor PYL4-like; K14496 abscisic acid receptor PYR/PYL family (A)	Plant hormone signal transduction (ko04075)	--	--	Polyketide cyclase / dehydrase and lipid transport;; Pathogenesis-related protein Bet v I family;; Polyketide cyclase / dehydrase and lipid transport	Abscisic acid receptor PYL5 GN=K18I23.25 OS=Arabidopsis thaliana (Mouse-ear cress) PE=1 SV=1	R	General function prediction only	predicted protein [Hordeum vulgare subsp. vulgare]	biological process: cellular process (GO:0009987);; biological process: signaling (GO:0023052);; biological process: single-organism process (GO:0044699);; biological process: response to stimulus (GO:0050896);; biological process: biological regulation (GO:0065007)
TraesCS4B01G036500	0.651391	2.68329	0.59841	4.72258	3.68616	4.50132	0.00723789	-1.7244	down	--	--	--	--	--	--	--	Protein of unknown function (DUF1668)	--	S	Function unknown	hypothetical protein TRIUR3_22357 [Triticum urartu]	--
TraesCS4B01G356300	4.4596	3.41072	4.50819	8.87096	8.36585	8.00426	7.33e-05	-1.09878	down	--	--	Biological Process: response to wounding (GO:0009611);;	--	--	--	--	Phloem protein 2	F-box protein PP2-A13 GN=T27I15.150 OS=Arabidopsis thaliana (Mouse-ear cress) PE=1 SV=1	R	General function prediction only	predicted protein [Hordeum vulgare subsp. vulgare]	biological process: response to stimulus (GO:0050896)
TraesCS4B01G381800	4.61419	2.4898	3.81865	7.69076	6.79714	9.04205	7.75e-05	-1.11879	down	--	--	Molecular Function: cysteine-type endopeptidase activity (GO:0004197);; Biological Process: proteolysis (GO:0006508);;	--	--	[DO]	Cell cycle control, cell division, chromosome partitioning;; Posttranslational modification, protein turnover, chaperones	Caspase domain	Metacaspase-1 GN=T7I23.17 OS=Arabidopsis thaliana (Mouse-ear cress) PE=1 SV=1	DO	Cell cycle control, cell division, chromosome partitioning;; Posttranslational modification, protein turnover, chaperones	predicted protein [Hordeum vulgare subsp. vulgare]	biological process: metabolic process (GO:0008152);; molecular function: catalytic activity (GO:0003824)
TraesCS4D01G358100	15.9758	15.3832	26.6937	63.6071	62.2591	41.5016	0.000258	-1.54473	down	--	--	Molecular Function: cysteine-type endopeptidase activity (GO:0004197);; Biological Process: proteolysis (GO:0006508);;	--	--	[DO]	Cell cycle control, cell division, chromosome partitioning;; Posttranslational modification, protein turnover, chaperones	Caspase domain	Metacaspase-1 GN=T7I23.17 OS=Arabidopsis thaliana (Mouse-ear cress) PE=1 SV=1	DO	Cell cycle control, cell division, chromosome partitioning;; Posttranslational modification, protein turnover, chaperones	predicted protein [Hordeum vulgare subsp. vulgare]	biological process: metabolic process (GO:0008152);; molecular function: catalytic activity (GO:0003824)
TraesCS5A01G045100	0.642361	0.736069	0.45439	1.67574	1.29739	1.58837	0.00280497	-1.41636	down	--	--	Cellular Component: cytoplasm (GO:0005737);; Molecular Function: electron carrier activity (GO:0009055);; Molecular Function: protein disulfide oxidoreductase activity (GO:0015035);; Biological Process: electron transport chain (GO:0022900);; Biological Process: cell redox homeostasis (GO:0045454);;	K03676|1.5405e-24|zma:103650187|glutaredoxin-C1; K03676 glutaredoxin 3 (A)	--	[O]	Posttranslational modification, protein turnover, chaperones	--	Glutaredoxin-C1 OS=Oryza sativa subsp. japonica (Rice) PE=3 SV=1	O	Posttranslational modification, protein turnover, chaperones	hypothetical protein TRIUR3_15807 [Triticum urartu]	cellular component: cell (GO:0005623);; cellular component: cell part (GO:0044464);; molecular function: electron carrier activity (GO:0009055);; biological process: metabolic process (GO:0008152);; biological process: single-organism process (GO:0044699);; molecular function: catalytic activity (GO:0003824);; biological process: cellular process (GO:0009987);; biological process: biological regu…
TraesCS5A01G185600	2.0378	2.07247	1.98607	5.9377	4.34243	3.61898	0.000143	-1.16204	down	--	--	Molecular Function: sequence-specific DNA binding transcription factor activity (GO:0003700);; Biological Process: regulation of transcription, DNA-templated (GO:0006355);; Molecular Function: sequence-specific DNA binding (GO:0043565);;	--	--	--	--	WRKY DNA -binding domain	Probable WRKY transcription factor 41 GN=WRKY41 OS=Arabidopsis thaliana (Mouse-ear cress) PE=2 SV=2	K	Transcription	putative WRKY transcription factor 41 [Triticum urartu]	biological process: biological regulation (GO:0065007);; molecular function: nucleic acid binding transcription factor activity (GO:0001071);; molecular function: binding (GO:0005488)
TraesCS5A01G377900	6.79053	6.69178	7.29375	14.9407	13.222	19.3204	7.77e-07	-1.16565	down	[RTKL]	General function prediction only;; Signal transduction mechanisms;; Transcription;; Replication, recombination and repair	Molecular Function: protein serine/threonine kinase activity (GO:0004674);; Molecular Function: ATP binding (GO:0005524);; Cellular Component: mitochondrion (GO:0005739);; Biological Process: protein phosphorylation (GO:0006468);; Biological Process: signal transduction (GO:0007165);;	--	--	[T]	Signal transduction mechanisms	Protein kinase domain;; Protein tyrosine kinase;; NAF domain;; Kinase-like;; Phosphotransferase enzyme family	CBL-interacting protein kinase 7 OS=Oryza sativa subsp. japonica (Rice) PE=2 SV=1	T	Signal transduction mechanisms	predicted protein [Hordeum vulgare subsp. vulgare]	biological process: metabolic process (GO:0008152);; biological process: cellular process (GO:0009987);; molecular function: catalytic activity (GO:0003824);; molecular function: binding (GO:0005488);; cellular component: cell (GO:0005623);; cellular component: organelle (GO:0043226);; cellular component: cell part (GO:0044464);; biological process: response to stimulus (GO:0050896);; biological …
TraesCS5B01G174400	7.92e-06	1.43e-05	7.73e-05	0.105765	0.302608	0.376574	0.00431969	#NAME?	down	[RTKL]	General function prediction only;; Signal transduction mechanisms;; Transcription;; Replication, recombination and repair	Molecular Function: protein serine/threonine kinase activity (GO:0004674);; Molecular Function: ATP binding (GO:0005524);; Cellular Component: plasma membrane (GO:0005886);; Biological Process: protein phosphorylation (GO:0006468);; Cellular Component: integral component of membrane (GO:0016021);; Cellular Component: cytoplasmic membrane-bounded vesicle (GO:0016023);;	--	--	--	--	Leucine rich repeat;; Leucine Rich repeats (2 copies);; Protein kinase domain;; Protein tyrosine kinase;; Leucine Rich Repeat;; Leucine Rich repeat;; Leucine rich repeat;; Leucine rich repeat N-terminal domain	Serine/threonine-protein kinase BRI1-like 1 (Precursor) GN=BRL1 OS=Arabidopsis thaliana (Mouse-ear cress) PE=1 SV=1	T	Signal transduction mechanisms	predicted protein [Hordeum vulgare subsp. vulgare]	biological process: metabolic process (GO:0008152);; biological process: cellular process (GO:0009987);; molecular function: catalytic activity (GO:0003824);; molecular function: binding (GO:0005488);; cellular component: cell (GO:0005623);; cellular component: membrane (GO:0016020);; cellular component: cell part (GO:0044464);; cellular component: membrane part (GO:0044425);; cellular component:…
TraesCS5B01G202100	8.44222	11.8459	9.6389	20.9471	17.7797	27.5819	0.000785	-1.16832	down	[S]	Function unknown	Molecular Function: iron ion transmembrane transporter activity (GO:0005381);; Cellular Component: vacuolar membrane (GO:0005774);; Biological Process: intracellular sequestering of iron ion (GO:0006880);; Cellular Component: integral component of membrane (GO:0016021);; Biological Process: iron ion transmembrane transport (GO:0034755);;	--	--	[S]	Function unknown	VIT family	Vacuolar iron transporter 1.2 OS=Oryza sativa subsp. japonica (Rice) PE=3 SV=2	P	Inorganic ion transport and metabolism	predicted protein [Hordeum vulgare subsp. vulgare]	biological process: cellular process (GO:0009987);; biological process: single-organism process (GO:0044699);; biological process: localization (GO:0051179);; molecular function: transporter activity (GO:0005215);; cellular component: cell (GO:0005623);; cellular component: membrane (GO:0016020);; cellular component: organelle (GO:0043226);; cellular component: organelle part (GO:0044422);; cellu…
TraesCS5D01G128200	6.32983	6.31433	6.99104	13.3865	12.7436	12.9754	0.000183	-1.0094	down	[KAD]	Transcription;; RNA processing and modification;; Cell cycle control, cell division, chromosome partitioning	Molecular Function: binding (GO:0005488);; Biological Process: response to stress (GO:0006950);; Biological Process: response to organic substance (GO:0010033);; Biological Process: response to oxygen-containing compound (GO:1901700);;	K09422|8.15024e-84|bdi:100835967|myb-related protein 308; K09422 myb proto-oncogene protein, plant (A)	--	[K]	Transcription	Myb-like DNA-binding domain;; Myb-like DNA-binding domain	Myb-related protein 308 OS=Antirrhinum majus (Garden snapdragon) PE=2 SV=1	K	Transcription	Myb-related protein 308 [Aegilops tauschii]	molecular function: binding (GO:0005488);; biological process: response to stimulus (GO:0050896)
TraesCS5D01G270400	3.93298	6.40977	4.29504	11.976	10.2511	10.2149	0.00143353	-1.16919	down	--	--	--	--	--	--	--	Proline-rich nuclear receptor coactivator	--	--	--	predicted protein [Hordeum vulgare subsp. vulgare]	--
TraesCS5D01G329100	2.94627	5.55893	3.81428	10.0026	10.5165	7.90542	1.58e-06	-1.2395	down	[RTKL]	General function prediction only;; Signal transduction mechanisms;; Transcription;; Replication, recombination and repair	Molecular Function: protein serine/threonine kinase activity (GO:0004674);; Molecular Function: ATP binding (GO:0005524);; Cellular Component: plasma membrane (GO:0005886);; Biological Process: protein phosphorylation (GO:0006468);; Cellular Component: plastid (GO:0009536);;	--	--	[T]	Signal transduction mechanisms	Protein tyrosine kinase;; Protein kinase domain	Probable receptor-like protein kinase At5g47070 GN=At5g47070 OS=Arabidopsis thaliana (Mouse-ear cress) PE=1 SV=1	T	Signal transduction mechanisms	predicted protein [Hordeum vulgare subsp. vulgare]	biological process: metabolic process (GO:0008152);; biological process: cellular process (GO:0009987);; molecular function: catalytic activity (GO:0003824);; molecular function: binding (GO:0005488);; cellular component: cell (GO:0005623);; cellular component: membrane (GO:0016020);; cellular component: cell part (GO:0044464);; cellular component: organelle (GO:0043226)
TraesCS6B01G037300	5.72535	4.12723	6.32723	13.9819	15.6817	22.2587	0.000109	-1.73112	down	--	--	--	--	--	--	--	--	Flowering-promoting factor 1-like protein 4 OS=Oryza sativa subsp. japonica (Rice) PE=3 SV=1	S	Function unknown	hypothetical protein F775_43168 [Aegilops tauschii]	--
TraesCS6B01G096900	4.85045	7.51616	5.54143	12.2819	11.911	11.5401	7.03e-08	-1.03321	down	--	--	Biological Process: aromatic amino acid family biosynthetic process (GO:0009073);; Cellular Component: plastid (GO:0009536);; Biological Process: iron-sulfur cluster assembly (GO:0016226);;	--	--	--	--	PPR repeat;; PPR repeat family;; Pentatricopeptide repeat domain	Pentatricopeptide repeat-containing protein At2g17033 GN=At2g17033 OS=Arabidopsis thaliana (Mouse-ear cress) PE=2 SV=1	R	General function prediction only	predicted protein [Hordeum vulgare subsp. vulgare]	biological process: metabolic process (GO:0008152);; biological process: cellular process (GO:0009987);; biological process: single-organism process (GO:0044699);; cellular component: cell (GO:0005623);; cellular component: organelle (GO:0043226);; cellular component: cell part (GO:0044464);; biological process: cellular component organization or biogenesis (GO:0071840)
TraesCS6B01G122600	170.527	229.784	163.003	368.752	356.348	384.47	3.34e-12	-1.01052	down	--	--	Cellular Component: chloroplast (GO:0009507);; Biological Process: photosynthesis, light harvesting (GO:0009765);; Cellular Component: membrane (GO:0016020);; Molecular Function: metal ion binding (GO:0046872);;	K08912|1.21179e-171|bdi:100841670|chlorophyll a-b binding protein of LHCII type 1-like; K08912 light-harvesting complex II chlorophyll a/b binding protein 1 (A)	Photosynthesis - antenna proteins (ko00196)	--	--	Chlorophyll A-B binding protein	Chlorophyll a-b binding protein, chloroplastic (Precursor) GN=WHAB1.6 OS=Triticum aestivum (Wheat) PE=3 SV=1	O	Posttranslational modification, protein turnover, chaperones	predicted protein [Hordeum vulgare subsp. vulgare]	cellular component: cell (GO:0005623);; cellular component: organelle (GO:0043226);; cellular component: cell part (GO:0044464);; biological process: metabolic process (GO:0008152);; biological process: cellular process (GO:0009987);; cellular component: membrane (GO:0016020);; molecular function: binding (GO:0005488)
TraesCS6B01G122800	300.968	468.424	322.196	761.644	768.861	631.249	5.17e-05	-1.00746	down	--	--	Cellular Component: chloroplast (GO:0009507);; Biological Process: photosynthesis, light harvesting (GO:0009765);; Cellular Component: membrane (GO:0016020);; Molecular Function: metal ion binding (GO:0046872);;	K08912|0|bdi:100822184|chlorophyll a-b binding protein of LHCII type 1; K08912 light-harvesting complex II chlorophyll a/b binding protein 1 (A)	Photosynthesis - antenna proteins (ko00196)	--	--	Chlorophyll A-B binding protein	Chlorophyll a-b binding protein, chloroplastic (Precursor) GN=WHAB1.6 OS=Triticum aestivum (Wheat) PE=3 SV=1	O	Posttranslational modification, protein turnover, chaperones	Chlorophyll a-b binding protein, chloroplastic [Triticum urartu]	cellular component: cell (GO:0005623);; cellular component: organelle (GO:0043226);; cellular component: cell part (GO:0044464);; biological process: metabolic process (GO:0008152);; biological process: cellular process (GO:0009987);; cellular component: membrane (GO:0016020);; molecular function: binding (GO:0005488)
TraesCS6B01G140500	2.66451	3.15394	2.88534	7.48911	6.78867	7.48257	2.61e-10	-1.35835	down	--	--	--	--	--	--	--	FBD;; F-box domain	F-box/FBD/LRR-repeat protein At1g13570 GN=At1g13570 OS=Arabidopsis thaliana (Mouse-ear cress) PE=2 SV=1	R	General function prediction only	predicted protein [Hordeum vulgare subsp. vulgare]	--
TraesCS6B01G142700	2.43797	2.91217	2.57289	6.97555	6.12733	5.62607	3.99e-11	-1.29596	down	[R]	General function prediction only	Molecular Function: acid phosphatase activity (GO:0003993);; Molecular Function: protein serine/threonine phosphatase activity (GO:0004722);; Biological Process: proline transport (GO:0015824);; Cellular Component: cytoplasmic membrane-bounded vesicle (GO:0016023);; Molecular Function: metal ion binding (GO:0046872);;	--	--	[G]	Carbohydrate transport and metabolism	Iron/zinc purple acid phosphatase-like protein C;; Calcineurin-like phosphoesterase;; Calcineurin-like phosphoesterase superfamily domain	Purple acid phosphatase 18 (Precursor) GN=K10D20.4 OS=Arabidopsis thaliana (Mouse-ear cress) PE=2 SV=1	G	Carbohydrate transport and metabolism	predicted protein [Hordeum vulgare subsp. vulgare]	biological process: metabolic process (GO:0008152);; biological process: cellular process (GO:0009987);; molecular function: catalytic activity (GO:0003824);; biological process: single-organism process (GO:0044699);; biological process: localization (GO:0051179);; cellular component: cell (GO:0005623);; cellular component: organelle (GO:0043226);; cellular component: cell part (GO:0044464);; mol…
TraesCS6B01G189800	0.419498	0.1126	0.196762	0.713964	0.645473	0.799944	0.000366	-1.79156	down	--	--	--	--	--	--	--	Trypsin-like peptidase domain	--	S	Function unknown	PREDICTED: uncharacterized protein LOC100823846 isoform X1 [Brachypodium distachyon]	--
TraesCS6B01G201900	5.12861	3.61189	3.53683	8.18911	9.03665	7.33586	0.000721	-1.04717	down	--	--	--	--	--	--	--	F-box domain	Putative F-box protein At2g02030 GN=At2g02030 OS=Arabidopsis thaliana (Mouse-ear cress) PE=3 SV=1	R	General function prediction only	hypothetical protein SORBIDRAFT_03g044080 [Sorghum bicolor]	--
TraesCS6D01G014100	1.81733	3.22042	2.01582	4.62285	5.25604	5.75053	6.41e-05	-1.17834	down	[E]	Amino acid transport and metabolism	Biological Process: cellular amino acid metabolic process (GO:0006520);; Molecular Function: carboxy-lyase activity (GO:0016831);; Molecular Function: pyridoxal phosphate binding (GO:0030170);;	K01592|0|sita:101763102|tyrosine decarboxylase 4-like; K01592 tyrosine decarboxylase [EC:4.1.1.25] (A)	Tyrosine metabolism (ko00350);; Isoquinoline alkaloid biosynthesis (ko00950)	[E]	Amino acid transport and metabolism	Pyridoxal-dependent decarboxylase conserved domain;; Aminotransferase class-V	Tyrosine decarboxylase GN=TYDC3 OS=Papaver somniferum (Opium poppy) PE=2 SV=2	E	Amino acid transport and metabolism	Tyrosine/DOPA decarboxylase 3 [Aegilops tauschii]	biological process: metabolic process (GO:0008152);; biological process: cellular process (GO:0009987);; biological process: single-organism process (GO:0044699);; molecular function: catalytic activity (GO:0003824);; molecular function: binding (GO:0005488)
TraesCS6D01G083500	0.352079	0.597232	0.644358	0.98615	1.54865	1.38261	0.00107159	-1.36436	down	--	--	--	--	--	--	--	Protein of unknown function (DUF1645)	--	S	Function unknown	unnamed protein product [Triticum aestivum]	--
TraesCS6D01G218600	0.723714	0.456802	0.166891	1.36122	1.25212	1.2983	0.000691	-1.65435	down	[O]	Posttranslational modification, protein turnover, chaperones	--	K10666|5.74424e-58|obr:102719289|E3 ubiquitin-protein ligase RMA1H1-like; K10666 E3 ubiquitin-protein ligase RNF5 [EC:6.3.2.19] (A)	Protein processing in endoplasmic reticulum (ko04141)	[O]	Posttranslational modification, protein turnover, chaperones	Zinc finger, C3HC4 type (RING finger);; Zinc finger, C3HC4 type (RING finger);; Ring finger domain;; zinc finger of C3HC4-type, RING;; zinc-RING finger domain	E3 ubiquitin-protein ligase RMA3 GN=RMA3 OS=Arabidopsis thaliana (Mouse-ear cress) PE=1 SV=1	O	Posttranslational modification, protein turnover, chaperones	RING finger protein 185 [Aegilops tauschii]	--
TraesCS7A01G100600	20.5637	20.5727	23.4919	42.0435	39.9133	61.5136	0.00081	-1.19047	down	--	--	Biological Process: lipid metabolic process (GO:0006629);; Cellular Component: cytoplasmic membrane-bounded vesicle (GO:0016023);; Molecular Function: hydrolase activity, acting on ester bonds (GO:0016788);; Cellular Component: apoplast (GO:0048046);;	--	--	--	--	GDSL-like Lipase/Acylhydrolase	GDSL esterase/lipase APG (Precursor) GN=APG OS=Arabidopsis thaliana (Mouse-ear cress) PE=1 SV=1	R	General function prediction only	PREDICTED: GDSL esterase/lipase APG-like [Brachypodium distachyon]	biological process: metabolic process (GO:0008152);; biological process: single-organism process (GO:0044699);; cellular component: cell (GO:0005623);; cellular component: organelle (GO:0043226);; cellular component: cell part (GO:0044464);; molecular function: catalytic activity (GO:0003824);; cellular component: extracellular region (GO:0005576)
TraesCS7A01G448900	2.43067	2.03405	1.44049	3.97967	3.88867	4.28379	0.0011578	-1.06933	down	--	--	--	--	--	[S]	Function unknown	Armadillo/beta-catenin-like repeat;; V-ATPase subunit H	--	S	Function unknown	predicted protein [Hordeum vulgare subsp. vulgare]	--
TraesCS7B01G104200	7.25193	8.43476	7.70346	16.2673	17.1002	15.6504	6.38e-05	-1.06156	down	[M]	Cell wall/membrane/envelope biogenesis	Cellular Component: cytoplasmic membrane-bounded vesicle (GO:0016023);; Molecular Function: transferase activity, transferring glycosyl groups (GO:0016757);;	--	--	--	--	Glycosyl transferase family 8	Probable galacturonosyltransferase-like 9 GN=F20P5.18 OS=Arabidopsis thaliana (Mouse-ear cress) PE=2 SV=1	G	Carbohydrate transport and metabolism	predicted protein [Hordeum vulgare subsp. vulgare]	cellular component: cell (GO:0005623);; cellular component: organelle (GO:0043226);; cellular component: cell part (GO:0044464);; biological process: metabolic process (GO:0008152);; molecular function: catalytic activity (GO:0003824)
TraesCS7B01G240900	0.960048	1.36597	2.33698	3.31365	3.22437	3.7617	0.00784787	-1.14159	down	[V]	Defense mechanisms	Molecular Function: ATP binding (GO:0005524);; Biological Process: ATP catabolic process (GO:0006200);; Cellular Component: integral component of membrane (GO:0016021);; Molecular Function: ATPase activity (GO:0016887);;	--	--	[Q]	Secondary metabolites biosynthesis, transport and catabolism	ABC-2 type transporter;; ABC transporter;; AAA domain	ABC transporter G family member 8 GN=MXC20.8 OS=Arabidopsis thaliana (Mouse-ear cress) PE=2 SV=1	Q	Secondary metabolites biosynthesis, transport and catabolism	predicted protein [Hordeum vulgare subsp. vulgare]	molecular function: binding (GO:0005488);; biological process: metabolic process (GO:0008152);; biological process: cellular process (GO:0009987);; biological process: single-organism process (GO:0044699);; cellular component: membrane (GO:0016020);; cellular component: membrane part (GO:0044425);; molecular function: catalytic activity (GO:0003824)
TraesCS7D01G055600	3.85034	3.10237	4.0001	6.09437	7.48556	10.2976	0.00707443	-1.15385	down	--	--	--	--	--	--	--	--	--	R	General function prediction only	predicted protein [Hordeum vulgare subsp. vulgare]	--
TraesCS7D01G232200	9.18642	12.8812	9.22366	21.9717	20.4158	19.822	8.39e-06	-1.03719	down	--	--	--	--	--	--	--	--	--	K	Transcription	predicted protein [Hordeum vulgare subsp. vulgare]	--
TraesCS7D01G317900	2.14746	1.21579	1.98309	3.34839	2.98936	3.10675	7.69e-07	-1.02071	down	--	--	--	--	--	--	--	Plant transposase (Ptta/En/Spm family)	--	S	Function unknown	PREDICTED: uncharacterized protein LOC100822050 [Brachypodium distachyon]	--
TraesCSU01G009400	1.77997	1.47202	1.81172	3.80507	2.48515	2.84622	0.00164851	-1.03841	down	[RTKL]	General function prediction only;; Signal transduction mechanisms;; Transcription;; Replication, recombination and repair	Molecular Function: nucleotide binding (GO:0000166);; Molecular Function: protein kinase activity (GO:0004672);; Molecular Function: structural molecule activity (GO:0005198);; Cellular Component: mitochondrion (GO:0005739);; Biological Process: phosphorylation (GO:0016310);; Molecular Function: ion binding (GO:0043167);;	K04730|3.33196e-144|sbi:SORBI_09g000636|SORBIDRAFT_09g000636, Sb09g000636; hypothetical protein; K04730 interleukin-1 receptor-associated kinase 1 [EC:2.7.11.1] (A)	--	--	--	Protein kinase domain;; Protein tyrosine kinase;; MSP (Major sperm protein) domain	Cysteine-rich receptor-like protein kinase 26 (Precursor) GN=CRK26 OS=Arabidopsis thaliana (Mouse-ear cress) PE=2 SV=1	T	Signal transduction mechanisms	Putative cysteine-rich receptor-like protein kinase 23 [Aegilops tauschii]	molecular function: binding (GO:0005488);; biological process: metabolic process (GO:0008152);; biological process: cellular process (GO:0009987);; molecular function: catalytic activity (GO:0003824);; molecular function: structural molecule activity (GO:0005198);; cellular component: cell (GO:0005623);; cellular component: organelle (GO:0043226);; cellular component: cell part (GO:0044464)
TraesCSU01G250000	198.998	293.893	214.744	677.559	713.74	512.842	8.31e-07	-1.45631	down	--	--	Cellular Component: chloroplast (GO:0009507);; Biological Process: photosynthesis, light harvesting (GO:0009765);; Cellular Component: membrane (GO:0016020);; Molecular Function: metal ion binding (GO:0046872);;	K08912|1.88149e-175|bdi:100841670|chlorophyll a-b binding protein of LHCII type 1-like; K08912 light-harvesting complex II chlorophyll a/b binding protein 1 (A)	Photosynthesis - antenna proteins (ko00196)	--	--	Chlorophyll A-B binding protein	Chlorophyll a-b binding protein, chloroplastic (Precursor) GN=WHAB1.6 OS=Triticum aestivum (Wheat) PE=3 SV=1	O	Posttranslational modification, protein turnover, chaperones	chlorophyll a/b-binding protein WCAB precursor [Triticum aestivum]	cellular component: cell (GO:0005623);; cellular component: organelle (GO:0043226);; cellular component: cell part (GO:0044464);; biological process: metabolic process (GO:0008152);; biological process: cellular process (GO:0009987);; cellular component: membrane (GO:0016020);; molecular function: binding (GO:0005488)
Triticum_aestivum_newGene_11323	1.12e-05	0.262442	0.0170555	0.230031	0.29952	0.270714	0.00201352	-2.57925	down	--	--	--	K01578|2.4595e-07|zma:103647398|malonyl-CoA decarboxylase, mitochondrial; K01578 malonyl-CoA decarboxylase [EC:4.1.1.9] (A)	beta-Alanine metabolism (ko00410);; Propanoate metabolism (ko00640);; Peroxisome (ko04146)	--	--	Malonyl-CoA decarboxylase (MCD)	--	G	Carbohydrate transport and metabolism	Sulfotransferase 17 [Aegilops tauschii]	--
Triticum_aestivum_newGene_13384	1.05436	1.82054	1.08913	4.44606	3.00078	3.89606	3.98e-05	-1.57965	down	--	--	--	--	--	--	--	--	--	--	--	--	--
Triticum_aestivum_newGene_13391	0.957674	1.36519	0.972756	2.71519	2.21969	1.88115	1.44e-05	-1.14971	down	--	--	--	--	--	--	--	--	--	--	--	unnamed protein product [Triticum aestivum]	--
Triticum_aestivum_newGene_13401	0.745636	1.21946	0.79092	1.93935	2.54389	1.55352	0.000184	-1.06249	down	--	--	--	--	--	--	--	--	--	--	--	--	--
Triticum_aestivum_newGene_13409	8.40519	7.66503	6.62964	16.8603	18.8109	24.255	1.97e-07	-1.42155	down	--	--	Biological Process: regulation of transcription, DNA-templated (GO:0006355);; Biological Process: response to radiation (GO:0009314);; Biological Process: post-embryonic development (GO:0009791);; Molecular Function: oxidoreductase activity, acting on NAD(P)H (GO:0016651);; Molecular Function: ion binding (GO:0043167);; Biological Process: single-organism cellular process (GO:0044763);; Biologica…	--	--	--	--	--	NADPH-dependent diflavin oxidoreductase 1 {ECO:0000255|HAMAP-Rule:MF_03178} GN=ATR3 OS=Arabidopsis thaliana (Mouse-ear cress) PE=1 SV=1	C	Energy production and conversion	NADPH-dependent diflavin oxidoreductase 1 [Aegilops tauschii]	biological process: biological regulation (GO:0065007);; biological process: response to stimulus (GO:0050896);; biological process: multicellular organismal process (GO:0032501);; biological process: developmental process (GO:0032502);; biological process: single-organism process (GO:0044699);; biological process: metabolic process (GO:0008152);; molecular function: catalytic activity (GO:000382…
Triticum_aestivum_newGene_13414	1.02202	0.71861	0.594631	2.71388	2.20982	2.37665	2.2e-12	-1.73747	down	--	--	--	--	--	--	--	--	--	--	--	hypothetical protein F775_19612 [Aegilops tauschii]	--
Triticum_aestivum_newGene_13418	0.270928	0.491653	0.238055	0.969766	0.766536	0.625705	0.00262659	-1.32227	down	--	--	--	--	--	--	--	--	--	--	--	hypothetical protein F775_00031 [Aegilops tauschii]	--
Triticum_aestivum_newGene_13426	0.787589	0.823194	0.657292	1.76422	1.63722	1.90863	3.67e-08	-1.33631	down	--	--	--	--	--	--	--	--	--	R	General function prediction only	hypothetical protein TRIUR3_09115 [Triticum urartu]	--
Triticum_aestivum_newGene_13655	0.62276	1.24148	0.530964	1.88832	2.59611	2.42412	5.92e-05	-1.60306	down	--	--	--	K16292|4.3095e-32|mdm:103403086|vignain-like; K16292 KDEL-tailed cysteine endopeptidase [EC:3.4.22.-] (A)	--	--	--	Papain family cysteine protease	KDEL-tailed cysteine endopeptidase CEP2 (Precursor) OS=Arabidopsis thaliana (Mouse-ear cress) PE=2 SV=1	J	Translation, ribosomal structure and biogenesis	PREDICTED: vignain-like [Malus domestica]	--
Triticum_aestivum_newGene_13697	0.394615	0.404079	0.434919	1.04228	0.766035	0.991098	0.00213975	-1.31684	down	--	--	--	--	--	--	--	--	--	R	General function prediction only	hypothetical protein TRIUR3_12046 [Triticum urartu]	--
Triticum_aestivum_newGene_13703	2.61185	2.65277	2.9339	8.22739	6.93024	8.88953	1.78e-14	-1.64254	down	--	--	--	--	--	--	--	--	--	--	--	--	--
Triticum_aestivum_newGene_13763	0.615263	0.491462	0.337057	0.999269	1.3182	1.00239	2.37e-06	-1.31072	down	--	--	--	--	--	--	--	--	Protein DEHYDRATION-INDUCED 19 OS=Oryza sativa subsp. japonica (Rice) PE=2 SV=1	S	Function unknown	hypothetical protein F775_31225 [Aegilops tauschii]	--
Triticum_aestivum_newGene_1505	2.09696	1.91499	1.82761	2.89184	3.17907	2.8204	0.000803	-1.09723	down	--	--	--	--	--	--	--	--	--	--	--	hypothetical protein F775_00447 [Aegilops tauschii]	--
Triticum_aestivum_newGene_4386	0.064331	0.208091	0.0984796	0.496414	0.915851	0.372217	9.86e-06	-2.23152	down	--	--	--	--	--	--	--	--	--	S	Function unknown	hypothetical protein F775_04931 [Aegilops tauschii]	--
Triticum_aestivum_newGene_558	1.83989	1.45179	1.62124	2.75895	3.3856	3.49362	1.29e-05	-1.0886	down	--	--	--	--	--	--	--	--	--	--	--	Sex determination protein tasselseed-2 [Triticum urartu]	--
Triticum_aestivum_newGene_5676	4.38433	1.41163	5.33719	10.6197	7.93071	8.72911	0.000721	-1.3867	down	[C]	Energy production and conversion	Biological Process: glycerol metabolic process (GO:0006071);; Biological Process: lipid metabolic process (GO:0006629);; Molecular Function: glycerophosphodiester phosphodiesterase activity (GO:0008889);; Cellular Component: plastid (GO:0009536);; Cellular Component: cytoplasmic membrane-bounded vesicle (GO:0016023);; Biological Process: cellular phosphate ion homeostasis (GO:0030643);; Biologica…	--	--	[R]	General function prediction only	Glycerophosphoryl diester phosphodiesterase family	Glycerophosphodiester phosphodiesterase GDPD1, chloroplastic {ECO:0000305} (Precursor) OS=Arabidopsis thaliana (Mouse-ear cress) PE=1 SV=1	R	General function prediction only	unnamed protein product [Triticum aestivum]	biological process: metabolic process (GO:0008152);; biological process: cellular process (GO:0009987);; biological process: single-organism process (GO:0044699);; molecular function: catalytic activity (GO:0003824);; cellular component: cell (GO:0005623);; cellular component: organelle (GO:0043226);; cellular component: cell part (GO:0044464);; biological process: biological regulation (GO:00650…
Triticum_aestivum_newGene_8798	0.0816441	0.119887	0.149794	0.426808	0.571605	0.835489	0.00370451	-2.56611	down	--	--	--	--	--	--	--	--	--	R	General function prediction only	hypothetical protein F775_02455 [Aegilops tauschii]	--
Triticum_aestivum_newGene_9568	4.1e-05	0.0905088	0.0010477	0.233069	0.390811	0.205524	0.000622	-3.2974	down	--	--	--	--	--	--	--	--	--	--	--	hypothetical protein TRIUR3_12592 [Triticum urartu]	--
